# Supplementary material for: Bridging the gap between informatics and medicine upon medical school entry: Implementing a course on the Applicative Use of ICT
Source: PLoS One. 2018 Apr 23;13(4):e0194194. doi: 10.1371/journal.pone.0194194 (PMC5912767; doi:10.1371/journal.pone.0194194)
Supplement: S1 File — (CSV) [file pone.0194194.s004.csv]

Class	id	Gender	Age	Previous_experience_with_e_leraning	Ability_in_informatics	Ability_in_computers	Internet_use_for_information_search	Have_internet_access_from_home	Social_network_use	Daily_use_of_internet	Tablet_use	Smartphone_use	Smartphone_use_email	Smartphone_use_watch_lectures	Smartphone_use_education_information_search	Smartphone_use_read_lecture_notes	Smartphone_use_share_notes	Medical_students_need_informatics	Informatics_is_useful_for_doctors	Internet_is_needed_during_education	Computers_make_everyday_life_easier	Final_score	Medical_students_need_informatics_post	Informatics_is_useful_for_doctors_post	Facilitates_access_to_learning_materials	Enables_time_independent_learning	It_was_funny	It_was_too_detailed	Encourages_a_new_way_of_thinking	Simple_and_user_friendly	Would_choose_another_online_course	Learned_how_to_evaluate_medical_information	Internet_search_of_med_liter_becomes_an_add_source_of_knowledge	Communication_technologies_in_medicine_are_important	Satisfied_with_the_knowledge_gained	Had_technical_difficulties	Would_recommend_online_learning_to_others
2015	md15XXXX	Male	20	no	4	3	yes	yes	yes	<2 hours	yes	yes	no	yes	yes	no	yes	5	4	3	3	88.75	5	4	3	4	4	2	5	4	5	5	5	5	4	2	5
2015	md15XXXX	Female	18	yes	4	4	yes	yes	yes	4-6 hours	no	yes	yes	no	yes	no	yes	5	5	4	5	100.00	5	5	5	5	5	1	3	5	5	5	5	5	5	1	5
2015	md15XXXX	Female	19	no	4	4	yes	no	yes	<2 hours	yes	yes	yes	yes	yes	yes	yes	5	5	5	3	85.00
2015	md15XXXX	Female	19	no	4	4	yes	yes	yes	2-4 hours	no	yes	no	no	yes	yes	no	5	5	5	5	85.00	5	5	4	4	5	2	4	4	4	5	5	5	5	1	5
2015	md15XXXX	Male	19	yes	4	4	yes	yes	yes	2-4 hours	no	yes	yes	no	yes	no	no	5	5	3	5	85.00	4	5	4	4	1	3	1	4	2	3	2	2	3	1	3
2015	md15XXXX	Female	18	no	3	4	yes	yes	yes	4-6 hours	no	yes	yes	no	yes	yes	yes	3	3	4	3	95.00	5	5	5	5	5	1	5	5	5	5	5	5	5	1	5
2015	md15XXXX	Male																				85.00	5	5	5	4	5	4	5	4	3	5	5	5	4	4	4
2015	md15XXXX	Female	19	no	4	4	yes	yes	yes	2-4 hours	no	yes	no	no	yes	yes	yes	5	5	5	5	85.00	4	4	3	5	3	1	3	5	3	5	5	5	5	4	3
2015	md15XXXX	Female	19	yes	3	3	yes	yes	yes	<2 hours	no	yes	yes	no	yes	no	no	3	4	4	3	85.00
2015	md15XXXX	Female	19	no	5	5	yes	yes	yes	<2 hours	yes	yes	yes	no	yes	yes	yes	5	5	4	4	85.00	5	5	4	5	5	1	5	5	5	5	5	5	5	2	5
2015	md15XXXX	Male	19	no	2	2	yes	yes	yes	2-4 hours	no	yes	yes	yes	yes	yes	yes	5	5	2	5	85.00
2015	md15XXXX	Female	18	no	3	4	yes	yes	yes	2-4 hours	no	yes	yes	no	yes	yes	no	4	4	4	5	95.00
2015	md15XXXX	Male	19	no	5	5	yes	yes	yes	4-6 hours	yes	yes	yes	no	yes	yes	yes	5	5	5	5	85.00	4	5	5	5	2	5	3	5	1	5	5	5	3	1	2
2015	md15XXXX	Male	19	no	3	3	yes	yes	yes	<2 hours	no	yes	no	no	yes	yes	no	4	4	5	5	100.00	3	4	4	2	4	2	3	2	3	4	4	4	4	2	3
2015	md15XXXX	Female	19	no	5	5	yes	yes	yes	<2 hours	no	yes	yes	yes	yes	no	yes	5	5	4	4	85.00	5	5	4	5	5	1	3	5	4	5	5	5	5	1	4
2015	md15XXXX	Male	19	no	4	4	yes	yes	yes	<2 hours	no	yes	yes	no	yes	yes	yes	4	4	5	4	90.00	4	4	5	5	4	3	3	5	3	3	5	3	3	1	3
2015	md15XXXX	Male	18	yes	4	4	yes	yes	yes	>6 hours	yes	yes	yes	yes	yes	yes	yes	5	5	4	5	85.00	5	5	5	5	3	1	1	5	3	5	5	3	3	1	3
2015	md15XXXX	Female	19	no	5	5	yes	yes	yes	2-4 hours	no	yes	yes	yes	yes	yes	yes	4	4	4	4	100.00	5	4	3	4	4	2	3	5	4	5	5	5	5	1	4
2015	md15XXXX	Male	19	yes	5	5	yes	yes	yes	2-4 hours	yes	yes	yes	yes	yes	yes	yes	5	5	5	5	85.00	5	5	5	5	5	5	5	5	5	5	5	5	5	5	5
2015	md15XXXX	Male	19	no	4	4	no	yes	yes	<2 hours	no	yes	no	no	no	no	yes	5	5	3	5	85.00	3	4	4	5	5	3	5	5	5	5	5	5	5	1	4
2015	md15XXXX	Male	19	no	3	3	yes	yes	no	<2 hours	no	no	no	no	no	no	no	5	5	5	5	98.75	3	3	3	3	3	3	3	3	3	3	3	4	4	3	3
2015	md15XXXX	Female	18	yes	4	3	yes	yes	yes	<2 hours	yes	yes	yes	no	yes	no	no	5	4	3	4	95.00	3	4	3	5	4	2	3	1	4	4	4	3	4	2	3
2015	md15XXXX	Female	19	no	4	5	yes	yes	yes	4-6 hours	yes	yes	yes	no	yes	yes	yes	5	5	5	5	100.00	5	5	5	5	1	3	1	5	1	5	3	5	5	1	1
2015	md15XXXX	Female	19	yes	3	3	yes	yes	yes	2-4 hours	yes	yes	yes	yes	yes	yes	yes	4	4	4	5	90.00	4	4	5	5	4	1	3	5	4	4	4	4	4	1	5
2015	md15XXXX	Male	19	no	3	3	yes	yes	yes	2-4 hours	yes	yes	yes	no	yes	yes	yes	5	5	5	5	85.00	4	4	5	4	4	2	4	4	2	4	4	3	4	3	3
2015	md15XXXX	Male	19	no	5	5	yes	yes	yes	<2 hours	yes	yes	yes	yes	yes	no	yes	5	5	5	5	90.00	5	5	5	4	5	2	4	5	4	5	5	4	5	1	4
2015	md15XXXX	Female	18	yes	4	4	yes	yes	yes	<2 hours	no	yes	yes	no	yes	yes	yes	4	5	3	4	85.00	5	4	5	4	5	1	5	5	5	4	5	5	5	1	5
2015	md15XXXX	Female	19	no	4	4	yes	yes	yes	2-4 hours	no	yes	no	no	yes	no	no	5	5	5	5	85.00
2015	md15XXXX	Male	19	no	3	4	yes	yes	yes	<2 hours	no	no	no		no	no	no	3	4	4	4	85.00	2	2	3	2	3	3	2	3	3	4	3	2	3	4	3
2015	md15XXXX	Female	18	no	4	4	yes	yes	yes	<2 hours	no	yes	yes	no	yes	no	no	5	5	5	5	100.00	5	5	4	4	5	1	4	5	5	5	5	5	5	1	5
2015	md15XXXX	Female	19	yes	4	5	yes	yes	yes	2-4 hours	no	yes	yes	yes	yes	yes	yes	3	5	4	5	85.00	4	3	5	4	4	4	5	3	3	3	3	2	5	1	4
2015	md15XXXX	Female	18	no	2	2	yes	yes	yes	<2 hours	yes	yes	yes	no	yes	no	no	4	4	3	4	100.00	5	5	4	4	5	1	4	4	5	4	5	5	5	2	5
2015	md15XXXX	Male	19	no	4	4	yes	yes	yes	<2 hours	yes	yes	yes	no	yes	no	no	4	4	5	5	85.00	4	4	5	4	5	2	4	4	4	5	5	5	5	3	5
2015	md15XXXX	Female	19	no	4	4	yes	yes	no	<2 hours	no	yes	yes	no	yes	no	no	5	5	4	4	100.00	5	4	4	3	5	1	3	5	3	5	5	5	5	1	4
2015	md15XXXX	Female	19	no	3	3	yes	yes	yes	2-4 hours	no	no	no	no	no	no	no	3	3	4	4	100.00	5	5	5	3	4	2	4	5	5	5	5	5	5	3	5
2015	md15XXXX	Female	18	no	5	4	yes	yes	yes	2-4 hours	yes	yes	yes	no	yes	yes	yes	5	5	5	5	100.00	5	5	5	5	5	1	4	5	5	4	5	5	5	1	4
2015	md15XXXX	Female	19	no	4	4	yes	yes	yes	2-4 hours	no	yes	yes	no	yes	yes	yes	4	5	5	5	85.00	5	5	4	3	3	2	3	5	1	5	5	3	5	1	1
2015	md15XXXX	Female	18	yes	3	4	yes	yes	yes	2-4 hours	no	yes	yes	no	yes	no	no	4	4	4	3	95.00
2015	md15XXXX	Male	19	no	3	2	yes	yes	no	4-6 hours	no	yes	yes	yes	yes	no	no	4	4	5	2	100.00	4	4	3	3	2	1	2	5	1	3	3	3	4	1	2
2015	md15XXXX	Female	19	no	4	4	yes	yes	yes	<2 hours	no	yes	yes	no	yes	no	no	5	5	4	4	100.00
2015	md15XXXX	Female	19	no	4	4	yes	yes	yes	2-4 hours	no	yes	yes	yes	yes	no	no	5	5	4	5	100.00	5	5	5	5	5	2	5	5	5	5	5	5	5	2	5
2015	md15XXXX	Male	19	no	4	4	yes	yes	yes	<2 hours	yes	yes	yes	no	yes	no	yes	4	4	3	2	85.00	4	4	5	5	3	1	2	5	4	5	5	5	5	1	3
2015	md15XXXX	Female	19	no	4	4	yes	yes	yes	<2 hours	no	yes	yes	no	yes	no	no	5	5	4	5	100.00	5	5	3	1	3	1	3	5	3	5	4	4	4	1	3
2015	md15XXXX	Male	19	yes	5	5	yes	yes	yes	<2 hours	no	yes	yes	no	yes	no	no	3	3	5	5	85.00	4	4	3	2	4	3	4	4	3	4	4	5	4	3	5
2015	md15XXXX	Female	19	no	4	4	yes	yes	yes	2-4 hours	yes	yes	yes	no	yes	yes	yes	5	5	5	5	85.00	5	5	5	5	5	1	3	5	5	5	5	5	5	1	5
2015	md15XXXX	Female	19	no	4	3	no	yes	no	<2 hours	no	yes	yes	no	no	no	no	3	3	3	3	100.00	4	4	5	5	5	2	4	5	5	5	4	4	5	1	4
2015	md15XXXX	Male																				85.00	4	4	4	4	2	2	3	4	4	3	5	4	3	2	3
2015	md15XXXX	Male	19	yes	3	3	yes	yes	yes	4-6 hours	yes	yes	no	no	no	no	no	3	3	3	3	85.00	1	1	1	1	1	5	1	2	1	1	1	1	1	4	1
2015	md15XXXX	Male	19	yes	5	5	yes	yes	yes	4-6 hours	no	yes	yes	yes	yes	no	no	5	5	5	5	85.00	5	5	5	5	5	1	5	5	5	5	5	5	5	1	5
2015	md15XXXX	Female	18	no	4	4	yes	yes	yes	4-6 hours	no	yes	yes	no	yes	yes	yes	4	4	4	5	85.00	4	5	3	4	3	2	3	4	2	4	4	4	4	2	3
2015	md15XXXX	Female	19	no	3	3	yes	yes	yes	<2 hours	no	yes	no	no	yes	no	no	4	4	3	3	85.00	3	4	5	3	3	2	2	4	3	5	4	3	4	2	3
2015	md15XXXX	Female	19	no	3	3	yes	yes	yes	<2 hours	no	yes	yes	no	yes	no	no	4	4	4	4	100.00	5	4	3	3	4	1	4	5	3	4	4	4	4	1	3
2015	md15XXXX	Female	18	yes	4	5	yes	yes	yes	2-4 hours	yes	yes	yes	no	yes	no	no	5	5	4	4	85.00	4	3	5	4	4	3	4	4	3	5	4	4	4	1	3
2015	md15XXXX	Male	19	no	4	5	yes	yes	yes	2-4 hours	no	yes	yes	no	yes	no	no	5	5	4	5	100.00	5	5	5	5	4	1	3	5	5	4	4	4	5	1	5
2015	md15XXXX	Female	18	no	4	5	yes	yes	yes	2-4 hours	no	yes	yes	yes	yes	yes	yes	5	5	5	5	85.00	5	5	5	5	5	1	1	5	5	5	5	5	5	5	5
2015	md15XXXX	Female	18	no	4	5	yes	yes	yes	<2 hours	no	no	no	no	no	no	no	4	4	4	4	95.00	4	4	4	5	4	1	3	5	4	5	4	4	4	1	3
2015	md15XXXX	Male	19	no	4	4	yes	yes	yes	2-4 hours	no	yes	yes	yes	yes	yes	yes	4	4	4	4	80.00	3	3	3	3	2	3	2	2	2	3	4	3	3	2	2
2015	md15XXXX	Female	20	yes	5	5	yes	yes	yes	<2 hours	no	yes	no	no	no	no	yes	5	5	5	5	90.00	5	5	5	3	3	1	5	5	3	5	5	5	5	1	5
2015	md15XXXX	Female	18	no	3	3	yes	yes	yes	2-4 hours	no	yes	yes	no	yes	no	yes	3	4	3	4	100.00	5	5	4	5	3	3	3	4	3	4	3	3	4	1	3
2015	md15XXXX	Male	19	no	4	5	yes	yes	yes	2-4 hours	no	yes	yes	no	yes	yes	yes	4	5	5	5	85.00	4	5	5	5	5	3	3	3	3	4	5	4	3	5	5
2015	md15XXXX	Male	19	no	4	4	yes	yes	yes	2-4 hours	no	yes	yes	yes	yes	yes	yes	5	5	5	5	93.00	5	5	5	5	5	1	5	5	5	5	5	5	5	1	5
2015	md15XXXX	Female	18	no	4	4	yes	yes	yes	<2 hours	yes	yes	yes	no	yes	yes	yes	4	4	5	5	85.00
2015	md15XXXX	Female	19	yes	4	4	yes	yes	yes	4-6 hours	yes	yes	yes	no	yes	yes	yes	3	3	5	5	85.00
2015	md15XXXX	Male	19	yes	4	4	yes	yes	yes	2-4 hours	no	yes	yes	yes	yes	yes	yes	4	4	3	3	85.00	5	4	5	5	5	1	4	5	4	4	5	4	5	1	4
2015	md15XXXX	Female	20	no	4	4	yes	yes	yes	<2 hours	no	yes	yes	no	yes	no	no	5	5	5	4	85.00	4	4	4	5	4	2	3	2	4	4	5	4	4	3	3
2015	md15XXXX	Female	19	yes	4	5	yes	yes	yes	<2 hours	no	yes	no	no	yes	yes	yes	5	5	4	5	100.00	5	5	5	5	5	1	4	5	5	5	5	5	5	5	5
2015	md15XXXX	Female	19	yes	5	5	yes	yes	yes	2-4 hours	no	yes	yes	no	yes	no	yes	4	4	5	5	85.00	4	4	5	4	4	2	3	5	4	4	5	4	4	1	3
2015	md15XXXX	Male	19	no	3	4	yes	yes	yes	<2 hours	no	yes	no	no	no	no	no	4	4	2	5	85.00	5	5	5	4	5	4	3	3	3	3	5	3	4	3	3
2015	md15XXXX	Female	19	no	3	4	yes	yes	yes	<2 hours	yes	yes	no	no	yes	yes	yes	3	4	5	3	85.00
2015	md15XXXX	Female	19	no	4	4	no	yes	yes	<2 hours	no	yes	no	no	no	no	yes	4	4	5	5	85.00	4	4	5	5	2	2	2	4	2	3	2	3	3	3	2
2015	md15XXXX	Female	18	yes	3	3	yes	yes	yes	2-4 hours	no	yes	yes	no	yes	no	no	4	4	5	5	85.00	5	5	4	3	3	1	4	5	4	4	5	5	4	2	4
2015	md15XXXX	Female	19	no	5	5	yes	yes	yes	2-4 hours	no	yes	yes	no	yes	yes	yes	5	5	5	5	85.00	5	5	5	5	5	1	5	5	5	5	5	5	5	1	5
2015	md15XXXX	Male	19	no	4	5	yes	yes	yes	4-6 hours	no	yes	yes	yes	yes	yes	yes	4	4	5	5	85.00	4	5	4	5	4	2	4	3	4	4	4	4	4	2	3
2015	md15XXXX	Male																				85.00	4	4	4	4	3	2	3	4	3	3	3	3	2	2	3
2015	md15XXXX	Male	19	no	3	3	yes	yes	yes	<2 hours	no	yes	yes	yes	yes	yes	yes	3	4	3	4	85.00	4	3	4	4	4	1	4	5	4	4	4	4	4	1	4
2015	md15XXXX	Female	19	no	4	5	yes	yes	yes	2-4 hours	no	yes	yes	no	yes	yes	yes	5	4	5	5	100.00	5	4	4	3	5	1	3	5	5	4	5	5	5	2	4
2015	md15XXXX	Female	19	no	3	4	yes	yes	yes	2-4 hours	yes	yes	yes	no	yes	no	yes	3	4	5	5	90.00	4	5	3	3	5	1	5	5	4	4	5	5	5	2	4
2015	md15XXXX	Female	19	no	3	4	yes	yes	yes	2-4 hours	no	yes	yes	no	yes	no	yes	4	4	4	4	100.00
2015	md15XXXX	Female	18	no	4	3	yes	yes	yes	<2 hours	yes	yes	yes	no	yes	yes	yes	4	5	4	4	95.00	5	4	5	5	4	1	3	5	4	5	4	4	4	1	4
2015	md15XXXX	Female	19	no	3	3	yes	yes	yes	2-4 hours	yes	yes	yes	yes	yes	yes	yes	4	4	4	5	85.00	4	5	5	4	3	1	5	3	3	5	5	4	3	4	3
2015	md15XXXX	Female	19	no	2	2	yes	yes	yes	2-4 hours	yes	yes	no	yes	yes	no	no	4	4	5	5	95.00	5	5	4	4	5	1	4	5	4	5	5	5	5	3	4
2015	md15XXXX	Female	19	yes	4	5	yes	yes	yes	2-4 hours	yes	yes	yes	yes	yes	no	no	5	4	5	5	85.00
2015	md15XXXX	Female	19	no	3	3	yes	yes	yes	<2 hours	no	yes	yes	no	yes	yes	yes	3	3	2	3	85.00
2015	md15XXXX	Male	19	no	4	4	yes	yes	yes	>6 hours	yes	no	no	no	no	no	no	5	5	4	5	85.00	5	5	4	4	4	1	2	5	5	4	4	5	5	4	4
2015	md15XXXX	Female	19	no	4	4	yes	yes	yes	<2 hours	no	no	no	no	no	no	no	5	5	4	5	95.00	5	5	5	5	3	1	3	4	4	4	4	4	3	4	4
2015	md15XXXX	Male	19	yes	3	4	yes	yes	yes	2-4 hours	yes	yes	no	no	yes	no	no	4	5	5	5	100.00	5	5	5	5	5	4	4	5	5	5	5	5	5	5	5
2015	md15XXXX	Female	19	yes	5	5	yes	yes	yes	<2 hours	no	yes	no	no	no	no	no	5	5	5	5	85.00
2015	md15XXXX	Female	19	no	4	5	yes	yes	yes	2-4 hours	yes	yes	yes	no	yes	no	no	4	4	5	5	85.00	4	5	5	4	4	2	3	5	5	5	4	5	5	4	5
2015	md15XXXX	Female																				85.00	4	4	4	4	4	2	1	3	4	3	4	4	3	1	4
2015	md15XXXX	Female	18	no	3	4	yes	yes	yes	2-4 hours	no	yes	yes	no	yes	no	no	3	4	4	3	90.00
2015	md15XXXX	Male	19	no	3	3	yes	yes	yes	<2 hours	no	yes	yes	no	yes	no	no	4	4	2	3	85.00
2015	md15XXXX	Female	19	no	4	4	yes	yes	yes	<2 hours	yes	yes	yes	yes	yes	yes	yes	5	5	4	3	87.50
2015	md15XXXX	Female	19	no	3	3	yes	yes	yes	<2 hours	no	yes	yes	yes	yes	yes	yes	4	5	5	3	87.50	5	5	5	5	5	2	2	2	2	5	5	5	5	2	3
2015	md15XXXX	Male	18	no	4	4	yes	yes	yes	2-4 hours	no	yes	no	no	yes	yes	yes	5	5	5	5	85.00	5	5	5	5	3	1	2	4	3	4	5	4	3	2	3
2015	md15XXXX	Male	19	no	4	5	yes	yes	no	2-4 hours	no	yes	yes	no	yes	no	no	4	4	3	5	100.00	4	4	4	5	4	1	3	5	5	5	5	4	4	1	4
2015	md15XXXX	Male	19	no	3	3	no	yes	yes	<2 hours	yes	no	no	no	no	no	no	5	5	2	4	85.00	5	5	5	4	4	1	3	4	3	4	4	4	3	2	3
2015	md15XXXX	Male	19	no	4	5	yes	yes	yes	2-4 hours	yes	yes	yes	no	yes	no	yes	5	5	5	5	85.00
2015	md15XXXX	Female	19	no	4	4	yes	yes	yes	2-4 hours	no	no	no	no	no	no	no	5	5	5	5	85.00	5	4	4	5	3	1	3	4	4	5	4	4	3	1	4
2015	md15XXXX	Female	19	no	4	5	yes	yes	no	<2 hours	no	yes	yes	yes	yes	yes	yes	5	5	5	5	85.00	5	5	5	5	5	2	4	4	4	3	4	4	5	5	2
2015	md15XXXX	Male	19	no	2	4	yes	no	yes	<2 hours	yes	no	no	no	no	no	no	5	5	4	3	85.00
2015	md15XXXX	Male	19	no	2	2	yes	yes	yes	<2 hours	no	yes	yes	yes	yes	yes	yes	3	4	5	4	100.00	5	5	5	3	5	3	3	4	3	5	5	5	5	4	5
2015	md15XXXX	Female	19	no	5	5	yes	no	yes	4-6 hours	no	yes	yes	no	yes	no	yes	4	4	4	5	90.00	4	4	5	4	5	1	3	5	4	4	3	5	5	1	3
2015	md15XXXX	Female	20	yes	4	4	yes	yes	yes	2-4 hours	yes	yes	yes	yes	yes	yes	yes	5	5	5	5	85.00	4	4	3	3	4	2	2	4	3	5	4	4	4	3	3
2015	md15XXXX	Male	18	no	3	4	yes	yes	yes	2-4 hours	no	yes	no	no	yes	no	yes	2	3	2	5	85.00	4	4	2	4	3	1	2	4	3	4	3	5	4	1	2
2015	md15XXXX	Female	19	yes	3	4	yes	yes	yes	2-4 hours	yes	yes	yes	no	yes	yes	yes	5	5	3	3	100.00
2015	md15XXXX	Male	19	no	5	5	yes	yes	yes	<2 hours	yes	yes	yes	yes	yes	yes	yes	5	5	5	5	85.00	5	5	5	5	5	5	5	5	5	5	5	5	5	5	5
2015	md15XXXX	Male	19	no	3	3	yes	yes	yes	2-4 hours	no	yes	yes	no	yes	yes	no	4	5	4	4	85.00
2015	md15XXXX	Male	19	no	4	5	yes	yes	yes	4-6 hours	yes	yes	yes	no	yes	no	no	3	4	4	5	85.00	3	4	4	4	5	2	2	3	3	5	3	3	4	2	3
2015	md15XXXX	Female	19	no	3	4	yes	yes	yes	<2 hours	no	yes	yes	no	yes	no	no	3	3	4	4	85.00
2015	md15XXXX	Female	19	no	4	4	yes	yes	yes	<2 hours	no	yes	yes	no	yes	no	no	3	3	4	5	85.00	5	4	5	4	4	1	4	5	5	5	5	5	5	1	4
2015	md15XXXX	Female	19	yes	4	4	yes	yes	yes	<2 hours	yes	yes	yes	yes	yes	yes	yes	4	4	5	5	40.00
2015	md15XXXX	Female	19	no	3	3	yes	no	yes	<2 hours	no	yes	no	no	yes	no	no	3	3	3	4	100.00	3	3	3	3	3	2	4	3	3	4	3	4	3	1	2
2015	md15XXXX	Male	19	no	5	5	yes	yes	no	4-6 hours	yes	yes	yes	no	yes	no	no	4	4	4	5	85.00	5	4	5	5	4	3	2	5	3	5	5	4	3	1	3
2015	md15XXXX	Female	18	yes	5	5	yes	yes	yes	2-4 hours	yes	yes	yes	yes	yes	yes	yes	5	5	5	5	85.00	5	5	5	5	3	2	4	4	4	4	5	5	5	1	5
2015	md15XXXX	Male	18	yes	4	3	yes	yes	yes	<2 hours	yes	yes	yes	yes	yes	yes	yes	3	3	3	3	85.00	4	4	4	3	4	1	3	5	3	5	4	4	4	1	4
2015	md15XXXX	Female	19	no	3	3	yes	yes	yes	<2 hours	no	yes	no	no	yes	no	no	4	4	4	4	100.00	4	4	5	5	4	1	3	4	5	3	4	4	3	3	3
2015	md15XXXX	Male	19	no	5	5	yes	yes	yes	2-4 hours	no	yes	yes	yes	yes	yes	yes	4	4	4	2	85.00
2015	md15XXXX	Female	19	no	4	5	yes	no	no	<2 hours	no	yes	yes	no	yes	no	no	4	4	3	3	100.00	5	5	4	4	4	3	1	3	3	4	5	4	4	2	3
2015	md15XXXX	Female	19	no	3	4	yes	yes	yes	2-4 hours	no	yes	yes	no	yes	no	yes	4	5	4	5	83.75	4	5	5	4	5	1	4	5	5	4	4	5	5	1	5
2015	md15XXXX	Female	19	no	3	3	yes	yes	yes	<2 hours	no	yes	yes	no	yes	yes	yes	4	2	4	4	85.00	4	3	4	4	3	2	3	4	3	3	3	3	3	2	3
2015	md15XXXX	Male	19	no	2	2	yes	yes	yes	<2 hours	no	yes	yes	no	yes	no	yes	3	4	4	3	85.00
2015	md15XXXX	Male	19	no	2	2	yes	yes	yes	<2 hours	no	yes	yes	no	yes	no	no	4	3	4	4	85.00	4	4	2	1	2	3	3	2	3	4	4	3	4	4	1
2015	md15XXXX	Female	19	no	5	5	yes	yes	yes	<2 hours	yes	yes	no	no	no	no	no	5	5	5	5	100.00	5	5	5	5	5	1	4	5	5	5	5	5	5	1	5
2015	md15XXXX	Female	19	no	4	5	yes	yes	yes	<2 hours	no	yes	yes	no	yes	yes	yes	5	5	4	5	100.00	5	5	5	5	5	1	3	5	3	5	5	5	5	1	3
2015	md15XXXX	Female	19	no	4	4	yes	yes	yes	2-4 hours	no	yes	yes	no	yes	no	no	4	4	5	5	90.00	4	4	4	4	4	2	4	4	3	4	5	4	4	2	4
2015	md15XXXX	Male	19	no	3	4	yes	yes	yes	4-6 hours	yes	yes	yes	no	yes	no	no	3	4	4	5	85.00	4	4	3	3	4	1	4	3	3	4	4	4	5	5	3
2015	md15XXXX	Female	19	no	3	3	yes	yes	yes	4-6 hours	yes	yes	yes	no	yes	yes	yes	4	4	5	4	90.00	4	4	5	5	5	1	2	5	3	4	5	5	5	1	4
2015	md15XXXX	Male	19	no	4	4	yes	yes	yes	2-4 hours	no	yes	yes	no	yes	no	no	5	5	5	5	100.00	4	4	5	5	5	1	4	5	5	5	5	5	5	1	5
2015	md15XXXX	Female	19	no	2	3	yes	yes	yes	<2 hours	no	yes	yes	no	yes	no	yes	2	2	4	5	90.00	2	2	1	1	1	1	1	4	5	4	4	2	3	2	4
2015	md15XXXX	Female	19	no	4	5	yes	yes	yes	<2 hours	no	yes	yes	no	yes	no	yes	4	5	5	5	85.00	3	5	1	5	3	1	5	5	5	5	5	5	5	1	5
2015	md15XXXX	Female	19	no	5	5	yes	yes	yes	2-4 hours	no	yes	yes	no	yes	yes	yes	5	5	5	5	95.00	5	5	5	5	5	1	3	5	5	5	5	5	5	1	5
2015	md15XXXX	Male	19	no	5	1	yes	yes	yes	4-6 hours	no	yes	yes	no	yes	yes	yes	5	5	4	4	85.00	5	5	5	4	5	3	5	3	4	5	5	5	5	1	5
2015	md15XXXX	Male	19	no	4	3	yes	yes	yes	<2 hours	no	yes	yes	no	yes	no	no	3	4	3	4	100.00	4	4	2	1	2	5	3	4	1	5	3	3	3	1	3
2015	md15XXXX	Female	19	no	5	5	yes	yes	yes	4-6 hours	yes	yes	yes	yes	yes	no	yes	5	5	5	5	85.00	5	4	5	4	4	3	5	3	3	5	4	3	4	3	3
2015	md15XXXX	Female	19	no	4	4	yes	yes	yes	<2 hours	no	yes	no	no	yes	no	yes	4	4	3	4	84.00
2015	md15XXXX	Female	18	no	3	4	yes	yes	yes	<2 hours	yes	yes	yes	yes	yes	yes	yes	4	4	5	5	85.00	4	4	3	2	3	1	3	5	3	5	5	5	5	5	4
2015	md15XXXX	Female	19	no	2	3	yes	yes	yes	2-4 hours	no	yes	yes	no	yes	no	no	5	4	4	5	100.00	5	4	4	5	1	2	3	3	2	4	3	3	3	4	3
2015	md15XXXX	Female	19	no	3	4	yes	yes	yes	2-4 hours	no	yes	no	no	yes	no	yes	4	5	5	4	95.00	5	4	5	5	4	1	3	5	4	4	5	4	5	1	5
2015	md15XXXX	Female	19	no	3	3	yes	yes	yes	<2 hours	yes	yes	yes	no	yes	yes	yes	4	3	4	4	85.00	5	5	5	5	5	1	3	5	5	4	5	4	5	1	5
2015	md15XXXX	Female	19	no	4	4	yes	yes	yes	<2 hours	yes	yes	yes	no	yes	no	no	4	4	5	5	100.00	3	4	4	4	5	2	4	3	4	4	5	5	5	4	4
2015	md15XXXX	Female	19	no	4	4	yes	yes	yes	2-4 hours	yes	yes	yes	no	yes	yes	no	3	3	5	5	85.00	4	4	5	5	4	1	3	5	4	4	5	3	4	1	4
2015	md15XXXX	Female	19	yes	5	5	yes	yes	yes	4-6 hours	yes	yes	no	yes	yes	yes	yes	4	4	5	5	100.00	4	4	5	4	5	2	3	5	5	5	5	5	5	1	5
2015	md15XXXX	Male	19	no	1	1	no	no	yes	<2 hours	no	yes	no	no	yes	no	yes	1	1	2	3	90.00	1	1	1	1	1	5	1	2	1	1	1	1	1	1	1
2015	md15XXXX	Female	19	yes	5	5	yes	yes	yes	<2 hours	no	yes	yes	no	yes	yes	yes	4	4	5	5	85.00	5	4	4	5	4	3	4	3	3	4	5	5	4	5	5
2015	md15XXXX	Female	18	no	5	5	yes	no	yes	4-6 hours	no	yes	yes	no	yes	no	yes	5	5	5	5	85.00	3	4	3	4	3	1	2	5	2	3	3	3	3	2	2
2015	md15XXXX	Female	19	yes	3	4	yes	yes	yes	<2 hours	yes	yes	yes	no	yes	yes	yes	3	3	3	3	100.00	3	3	4	4	4	2	3	4	3	4	5	3	4	2	3
2015	md15XXXX	Female	19	no	3	4	yes	yes	no	<2 hours	no	yes	yes	no	yes	no	yes	4	4	4	3	95.00	4	5	5	4	4	2	4	3	4	4	4	5	4	3	4
2015	md15XXXX	Male	19	no	5	5	yes	yes	yes	2-4 hours	no	yes	yes	no	yes	no	no	5	5	4	5	85.00	5	5	4	5	4	1	3	5	4	4	4	4	4	2	4
2015	md15XXXX	Female	19	yes	5	4	yes	yes	yes	2-4 hours	yes	yes	yes	no	yes	yes	yes	5	5	5	5	85.00	5	5	5	5	5	1	4	5	4	5	5	5	5	1	4
2015	md15XXXX	Female	19	no	4	5	yes	yes	yes	>6 hours	yes	yes	yes	yes	yes	yes	yes	4	4	4	5	100.00	4	4	5	3	3	2	3	4	3	4	4	4	5	4	3
2015	md15XXXX	Female	18	yes	3	5	yes	yes	yes	2-4 hours	no	yes	yes	no	yes	no	yes	4	4	5	5	100.00	5	5	4	5	5	1	3	5	5	5	5	5	5	1	5
2015	md15XXXX	Male	19	yes	5	5	yes	yes	yes	2-4 hours	no	yes	yes	yes	yes	yes	yes	4	4	5	5	85.00	4	5	5	5	3	2	3	5	4	5	5	3	3	1	4
2015	md15XXXX	Female	19	no	4	4	yes	yes	yes	2-4 hours	no	yes	yes	no	yes	yes	yes	5	4	4	5	85.00	3	4	2	2	1	1	1	2	1	3	4	2	2	2	2
2015	md15XXXX	Female	18	yes	3	3	yes	yes	yes	2-4 hours	no	yes	yes	no	yes	yes	no	5	5	3	4	95.00	5	4	5	5	5	1	4	5	5	5	5	5	5	1	5
2015	md15XXXX	Female	19	yes	4	4	yes	yes	yes	2-4 hours	no	yes	yes	no	yes	yes	yes	4	4	4	5	85.00	4	4	5	5	5	2	5	5	5	5	5	5	5	2	5
2015	md15XXXX	Female	19	yes	3	4	yes	yes	yes	2-4 hours	yes	yes	yes	no	yes	no	yes	4	2	5	5	85.00	4	4	5	3	4	2	3	5	4	4	4	5	3	2	4
2015	md15XXXX	Male	19	no	4	4	yes	yes	yes	2-4 hours	no	yes	no	no	no	no	no	3	3	3	4	85.00	4	4	4	4	4	3	3	5	3	3	4	3	4	2	3
2015	md15XXXX	Female	19	no	4	4	yes	yes	yes	2-4 hours	no	yes	yes	no	yes	no	no	4	4	3	4	95.00	3	4	4	4	4	2	2	1	4	4	4	4	4	3	4
2015	md15XXXX	Male	18	no	4	4	yes	yes	yes	<2 hours	no	yes	yes	no	yes	no	no	3	4	4	3	95.00	4	4	5	5	4	3	4	4	4	4	5	5	4	2	4
2015	md15XXXX	Male	19	no	4	4	yes	yes	yes	4-6 hours	no	yes	yes	yes	yes	no	no	5	5	5	4	100.00	5	5	4	4	4	2	4	5	5	5	5	5	5	4	5
2015	md15XXXX	Female	20	no	5	5	yes	yes	yes	<2 hours	no	yes	yes	no	yes	no	yes	4	4	4	5	100.00	5	5	5	4	4	1	3	4	4	5	5	3	4	1	4
2015	md15XXXX	Female	19	no	3	3	yes	yes	yes	<2 hours	no	yes	yes	yes	yes	no	no	3	3	4	4	80.00	5	5	5	5	5	1	5	4	5	5	5	5	5	5	5
2015	md15XXXX	Female	18	yes	4	4	yes	no	yes	<2 hours	no	yes	yes	no	yes	no	yes	4	4	3	4	90.00	4	4	4	5	4	2	2	4	4	4	4	4	4	2	4
2015	md15XXXX	Female	19	no	3	3	yes	yes	yes	2-4 hours	yes	yes	yes	no	yes	no	no	3	3	4	4	85.00
2015	md15XXXX	Male	19	yes	1	2	yes	yes	yes	2-4 hours	no	yes	yes	yes	yes	no	no	4	4	1	5	85.00	3	2	2	2	2	2	2	2	3	2	2	2	2	3	2
2015	md15XXXX	Female	19	no	4	3	yes	yes	yes	4-6 hours	no	yes	yes	yes	yes	yes	yes	4	5	4	3	85.00	2	3	5	4	4	2	4	5	3	5	4	5	4	3	4
2015	md15XXXX	Female	19	yes	3	3	yes	yes	yes	4-6 hours	yes	yes	yes	no	yes	no	yes	4	5	5	4	92.50	4	4	2	2	2	2	3	4	3	2	4	3	3	5	3
2015	md15XXXX	Male	19	yes	4	4	no	yes	yes	<2 hours	no	yes	yes	no	no	no	no	3	3	3	4	100.00	4	4	4	3	4	3	3	5	4	4	4	5	5	1	4
2015	md15XXXX	Female	19	yes	5	5	yes	yes	yes	2-4 hours	no	yes	yes	yes	yes	yes	yes	5	5	4	4	90.00	5	5	5	5	5	1	2	5	5	4	4	4	3	1	4
2015	md15XXXX	Male	19	no	4	4	yes	yes	yes	2-4 hours	no	yes	yes	no	yes	yes	yes	5	5	5	5	100.00	5	5	4	3	5	2	4	4	4	5	4	5	5	2	3
2015	md15XXXX	Male	19	yes	4	3	yes	yes	yes	<2 hours	no	yes	yes	no	yes	no	yes	5	5	4	5	85.00	5	5	5	5	5	1	3	5	5	4	5	5	5	5	5
2015	md15XXXX	Female	19	yes	4	4	yes	yes	yes	<2 hours	yes	yes	no	no	yes	no	no	5	5	4	5	95.00	5	5	4	4	4	2	4	5	4	4	5	5	4	1	4
2015	md15XXXX	Female	18	no	5	5	yes	yes	yes	2-4 hours	no	yes	yes	no	yes	yes	yes	5	5	5	5	85.00	5	5	5	5	5	2	4	5	5	5	5	5	5	4	5
2015	md15XXXX	Female	19	no	4	4	yes	yes	yes	2-4 hours	yes	yes	yes	yes	yes	yes	yes	4	4	4	4	85.00	4	4	4	4	4	2	4	4	4	4	4	3	4	2	4
2015	md15XXXX	Female	19	yes	5	4	yes	yes	yes	2-4 hours	no	yes	yes	no	yes	no	yes	5	4	5	4	85.00
2015	md15XXXX	Male	19	no	4	5	yes	yes	yes	<2 hours	no	yes	yes	yes	yes	yes	yes	3	3	5	5	100.00	4	4	5	5	5	1	3	5	4	4	5	4	5	1	5
2015	md15XXXX	Male	19	no	3	3	yes	no	yes	<2 hours	no	yes	no	no	no	no	yes	3	3	3	3	85.00	4	4	5	5	4	3	4	5	4	4	4	4	4	2	4
2015	md15XXXX	Female	18	no	4	4	yes	yes	yes	<2 hours	no	yes	no	no	yes	no	no	4	4	4	3	85.00	5	5	5	5	5	2	5	5	5	5	5	5	5	1	5
2015	md15XXXX	Female	19	yes	4	4	yes	yes	yes	2-4 hours	no	yes	no	no	yes	yes	yes	4	5	5	4	85.00	5	5	5	5	4	1	3	5	3	5	5	5	5	1	3
2015	md15XXXX	Female	18	no	5	5	yes	yes	yes	2-4 hours	no	yes	yes	no	no	no	no	4	4	4	5	85.00	4	5	4	5	2	1	4	5	3	5	5	4	4	1	3
2015	md15XXXX	Male																				85.00	3	3	2	2	3	2	3	3	3	2	3	2	2	2	3
2015	md15XXXX	Male	19	no	3	3	yes	yes	yes	<2 hours	no	no	no	no	no	no	no	3	3	3	3	85.00	3	3	3	3	3	3	3	3	3	3	3	3	3	3	3
2015	md15XXXX	Male	19	yes	4	4	yes	yes	yes	2-4 hours	no	yes	yes	no	yes	yes	yes	4	5	5	5	85.00	5	5	4	4	4	1	4	5	4	4	5	4	4	2	3
2015	md15XXXX	Female	19	yes	1	2	yes	yes	yes	<2 hours	no	yes	yes	no	no	yes	yes	4	4	4	5	84.00	4	4	4	3	4	2	3	4	4	4	3	2	3	3	4
2015	md15XXXX	Female	19	no	4	4	yes	yes	yes	<2 hours	yes	yes	yes	yes	yes	yes	yes	5	5	5	5	85.00	5	5	5	4	5	3	4	2	5	4	4	5	3	2	5
2015	md15XXXX	Female	19	no	4	5	yes	no	yes	2-4 hours	no	yes	yes	no	yes	yes	yes	5	5	4	5	95.00	5	5	5	5	5	1	4	5	5	5	5	5	5	1	3
2015	md15XXXX	Female	19	no	4	4	yes	yes	yes	4-6 hours	yes	yes	yes	no	yes	no	no	3	3	3	5	92.50	5	5	5	3	2	3	1	3	1	1	1	3	5	1	1
2015	md15XXXX	Female	18	no	3	3	yes	yes	yes	<2 hours	no	yes	yes	no	yes	no	yes	4	5	5	5	85.00	4	5	5	5	5	3	5	5	5	5	5	5	5	4	5
2015	md15XXXX	Female	19	no	3	3	yes	yes	yes	2-4 hours	no	yes	yes	no	yes	no	no	3	4	4	4	85.00
2015	md15XXXX	Female	19	no	4	4	yes	yes	yes	<2 hours	no	yes	yes	no	yes	yes	yes	5	5	4	5	85.00	5	5	5	5	2	5	2	3	1	5	5	1	1	1	1
2015	md15XXXX	Female	19	no	3	3	yes	yes	yes	<2 hours	yes	yes	no	no	yes	no	no	2	1	3	4	85.00	3	2	4	4	3	1	3	5	1	4	4	3	4	2	2
2015	md15XXXX	Female	20	no	3	3	yes	yes	yes	2-4 hours	no	yes	yes	yes	yes	no	no	2	1	3	5	85.00	4	4	5	5	4	2	3	4	5	4	5	5	4	1	4
2015	md15XXXX	Female	19	no	3	3	yes	yes	yes	2-4 hours	yes	yes	yes	yes	yes	yes	yes	3	3	5	5	85.00	3	3	4	4	4	2	2	3	4	4	4	5	5	2	5
2015	md15XXXX	Female	19	no	5	4	yes	yes	yes	2-4 hours	yes	yes	yes	yes	yes	yes	yes	4	5	5	5	84.00
2015	md15XXXX	Male	19	no	1	3	yes	yes	yes	<2 hours	no	yes	no	no	no	no	no	1	3	4	5	85.00	3	3	3	4	4	1	4	4	5	5	5	5	4	3	5
2015	md15XXXX	Female	19	yes	4	5	yes	yes	yes	2-4 hours	no	yes	no	no	yes	no	no	5	5	5	5	85.00	5	5	4	5	5	1	2	5	5	5	5	5	5	1	5
2015	md15XXXX	Male	19	no	3	3	yes	yes	yes	<2 hours	no	yes	no	no	yes	no	yes	5	4	4	5	85.00
2015	md15XXXX	Female	19	no	4	4	yes	yes	yes	<2 hours	yes	yes	yes	yes	yes	yes	yes	5	5	5	5	85.00
2015	md15XXXX	Male																				80.00	4	5	5	5	4	2	4	4	4	5	4	4	4	4	4
2015	md15XXXX	Male	18	no	3	4	yes	yes	yes	<2 hours	no	yes	yes	no	yes	no	yes	5	5	5	5	83.75	5	5	5	4	4	2	2	1	3	5	5	5	4	2	3
2015	md15XXXX	Female	19	no	3	2	yes	no	yes	2-4 hours	yes	yes	yes	no	no	no	yes	3	3	3	2	83.75	5	3	4	4	5	2	4	4	4	4	3	3	4	4	4
2015	md15XXXX	Female	19	no	4	4	yes	yes	yes	<2 hours	no	yes	yes	no	yes	no	no	3	3	3	2	85.00	3	5	3	5	5	1	5	5	3	5	3	3	5	1	3
2015	md15XXXX	Male	19	no	3	3	yes	yes	yes	2-4 hours	no	yes	yes	yes	yes	yes	yes	4	4	5	5	100.00	3	3	3	3	3	4	4	5	3	2	2	2	2	1	3
2015	md15XXXX	Male	19	no	4	5	yes	yes	yes	4-6 hours	yes	yes	yes	yes	yes	yes	yes	5	5	5	5	85.00	5	5	5	5	5	1	4	5	5	5	5	5	5	1	5
2015	md15XXXX	Female	19	no	4	4	yes	yes	yes	2-4 hours	no	yes	yes	no	yes	yes	yes	5	4	5	5	85.00	5	5	5	4	5	1	5	4	4	5	5	5	5	1	5
2015	md15XXXX	Female	18	yes	4	4	yes	yes	yes	2-4 hours	no	yes	yes	yes	yes	yes	yes	5	5	3	5	85.00	5	5	5	4	5	1	2	5	5	5	4	3	5	1	5
2015	md15XXXX	Male	19	no	3	2	yes	yes	yes	2-4 hours	no	no	no	no	no	no	no	4	2	3	3	92.50	2	3	2	3	2	2	3	3	2	4	4	4	5	5	5
2015	md15XXXX	Female	19	no	3	3	yes	yes	yes	<2 hours	no	yes	yes	yes	yes	yes	no	4	5	5	4	85.00
2015	md15XXXX	Female	18	yes	5	4	yes	yes	yes	<2 hours	no	yes	yes	no	yes	no	no	5	5	4	5	90.00	5	5	5	5	5	1	5	5	5	4	5	5	5	1	5
2015	md15XXXX	Female	19	no	3	3	yes	yes	yes	2-4 hours	no	yes	yes	yes	yes	yes	yes	3	3	4	5	85.00
2015	md15XXXX	Male	18	yes	5	4	yes	yes	yes	2-4 hours	no	yes	yes	yes	yes	no	yes	4	4	5	5	85.00	4	4	5	4	4	5	3	3	3	5	4	3	3	4	4
2015	md15XXXX	Female	19	no	4	4	yes	yes	yes	<2 hours	no	yes	yes	no	yes	no	yes	5	5	4	4	85.00	5	5	4	3	4	2	4	5	3	4	4	4	4	1	3
2015	md15XXXX	Male	19	no	4	5	yes	yes	yes	2-4 hours	no	yes	yes	no	yes	yes	yes	4	4	5	5	85.00	4	4	2	2	2	1	2	4	1	5	4	4	3	2	3
2015	md15XXXX	Male	19	no	4	3	yes	yes	yes	<2 hours	no	no	no	no	no	no	no	2	3	1	4	85.00	3	3	3	3	3	3	3	3	3	3	3	3	3	3	3
2015	md15XXXX	Female	19	no	4	4	yes	yes	yes	2-4 hours	yes	yes	yes	no	no	no	no	4	4	4	4	80.00
2015	md15XXXX	Female	18	no	4	3	yes	yes	yes	<2 hours	yes	yes	yes	no	yes	no	no	5	5	3	4	100.00	4	5	5	5	4	2	3	4	5	5	5	5	4	2	5
2015	md15XXXX	Female	19	no	3	2	yes	yes	yes	<2 hours	no	yes	yes	no	yes	no	yes	5	5	4	5	95.00	5	5	5	4	2	1	2	5	5	4	5	5	5	1	5
2015	md15XXXX	Female	19	no	3	3	yes	yes	yes	2-4 hours	yes	yes	yes	no	no	no	no	3	3	4	4	85.00
2015	md15XXXX	Male	19	yes	4	4	yes	yes	yes	<2 hours	no	yes	no	no	yes	no	yes	1	1	3	4	85.00	2	2	3	2	1	2	1	4	1	4	5	2	3	2	1
2015	md15XXXX	Male	19	yes	4	4	yes	yes	yes	2-4 hours	yes	yes	yes	no	yes	no	no	3	4	3	4	87.50	4	3	5	5	5	3	4	4	4	4	4	3	4	2	4
2015	md15XXXX	Female	19	no	5	5	yes	yes	no	<2 hours	yes	yes	yes	no	yes	no	no	5	5	5	5	100.00	5	5	5	5	5	1	5	5	5	5	5	5	4	1	4
2015	md15XXXX	Female	18	no	4	5	yes	yes	yes	<2 hours	no	yes	yes	no	yes	yes	yes	4	4	5	4	95.00
2015	md15XXXX	Male	19	yes	5	5	yes	yes	yes	4-6 hours	yes	yes	yes	yes	yes	yes	yes	5	5	4	5	85.00
2015	md15XXXX	Female	19	no	4	4	yes	yes	yes	2-4 hours	no	yes	no	no	yes	no	no	5	5	5	5	85.00	5	5	5	5	5	1	3	4	5	3	4	5	5	2	5
2015	md15XXXX	Female	19	no	4	3	yes	yes	yes	2-4 hours	yes	yes	yes	yes	yes	no	no	5	5	4	2	100.00	4	3	4	3	5	2	3	4	5	3	4	4	4	1	4
2015	md15XXXX	Male	20	no	3	4	yes	yes	yes	<2 hours	no	yes	yes	no	yes	no	no	3	3	4	4	85.00	4	5	5	4	3	1	3	5	3	4	4	4	4	3	3
2015	md15XXXX	Male	19	no	3	3	yes	yes	yes	<2 hours	no	yes	no	no	yes	yes	no	4	4	4	5	85.00	4	4	2	1	5	1	3	4	2	4	4	5	5	1	3
2015	md15XXXX	Male	19	no	3	3	yes	yes	yes	<2 hours	no	yes	no	no	yes	no	no	4	3	5	5	95.00	4	4	2	2	4	2	3	4	2	5	4	4	4	2	2
2015	md15XXXX	Female	19	no	5	5	yes	yes	yes	<2 hours	no	yes	yes	no	yes	no	no	5	5	5	5	85.00
2015	md15XXXX	Female	19	no	3	4	no	yes	yes	2-4 hours	no	yes	yes	yes	yes	no	yes	2	2	4	2	85.00	2	4	1	4	5	1	4	5	1	5	5	1	5	1	1
2015	md15XXXX	Male	19	yes	4	4	yes	yes	yes	<2 hours	no	yes	yes	no	yes	no	yes	5	5	4	4	80.00	5	5	5	4	3	4	3	5	3	4	5	5	5	1	3
2015	md15XXXX	Male	20	no	4	4	yes	yes	yes	<2 hours	yes	yes	yes	yes	yes	yes	yes	4	4	4	4	90.00	4	4	4	4	4	4	4	4	4	4	4	4	4	4	4
2015	md15XXXX	Female	19	yes	5	5	yes	yes	yes	>6 hours	yes	yes	yes	yes	yes	yes	yes	5	5	5	1	83.00	5	5	5	5	3	3	4	5	5	5	5	4	4	4	5
2015	md15XXXX	Female	18	no	3	4	yes	yes	yes	<2 hours	no	yes	yes	no	yes	yes	no	3	3	4	4	83.75
2015	md15XXXX	Female	19	no	3	3	yes	yes	yes	<2 hours	no	yes	yes	yes	yes	yes	yes	4	4	5	4	100.00	4	4	4	3	3	2	3	3	3	4	4	4	3	2	3
2015	md15XXXX	Female	20	yes	3	3	yes	yes	yes	2-4 hours	no	yes	no	no	no	no	no	3	4	5	5	100.00	4	4	3	4	4	2	3	4	3	5	3	4	4	4	3
2015	md15XXXX	Female	19	no	4	4	yes	yes	yes	<2 hours	yes	yes	no	no	yes	no	no	4	5	5	4	84.00
2015	md15XXXX	Male	19	no	4	2	yes	yes	yes	>6 hours	yes	yes	yes	no	no	yes	no	5	5	5	5	80.00	5	5	4	4	5	1	3	4	4	3	4	4	4	3	4
2015	md15XXXX	Female	18	no	3	3	yes	yes	yes	<2 hours	no	yes	yes	no	yes	yes	no	3	5	5	5	100.00	4	4	4	4	4	3	3	3	3	5	5	5	5	1	3
2015	md15XXXX	Female	19	no	3	3	yes	yes	yes	4-6 hours	no	yes	yes	no	yes	yes	yes	3	4	5	5	85.00
2015	md15XXXX	Female	19	no	4	4	yes	yes	yes	<2 hours	no	yes	yes	no	no	no	no	4	4	3	3	85.00
2015	md15XXXX	Female	19	no	4	5	yes	yes	yes	<2 hours	no	yes	yes	no	yes	no	no	5	5	5	4	90.00	5	5	5	5	5	1	3	5	5	5	3	5	5	1	5
2015	md15XXXX	Female	18	no	5	5	yes	yes	yes	2-4 hours	yes	yes	yes	yes	yes	yes	yes	5	5	5	5	85.00	5	4	5	5	4	1	2	5	5	5	5	5	5	2	5
2015	md15XXXX	Male	19	no	4	5	yes	yes	yes	2-4 hours	no	yes	yes	no		yes	yes	4	4	3	5	85.00	5	5	4	3	3	3	2	5	2	5	5	5	5	3	3
2015	md15XXXX	Male	18	no	3	3	yes	yes	no	>6 hours	no	yes	no	no	yes	no	yes	5	5	5	4	85.00	5	5	3	4	4	1	2	4	4	4	5	5	4	1	5
2015	md15XXXX	Male	20	no	3	4	yes	yes	no	2-4 hours	no	yes	yes	no	yes	yes	yes	4	4	3	5	85.00
2015	md15XXXX	Male	19	no	3	3	yes	yes	yes	4-6 hours	no	yes	yes	yes	yes	yes	yes	4	4	5	5	92.50	5	5	4	4	3	2	3	5	3	4	4	3	3	1	3
2015	md15XXXX	Female	19	yes	5	5	yes	yes	yes	<2 hours	yes	yes	yes	yes	yes	yes	yes	2	2	5	5	85.00	3	3	5	5	4	3	2	2	2	4	4	4	4	2	4
2015	md15XXXX	Male	18	yes	3	4	yes	yes	yes	4-6 hours	no	yes	yes	no	yes	no	no	4	4	4	5	85.00	4	4	2	1	2	2	2	4	1	4	3	3	3	4	2
2015	md15XXXX	Female	19	no	3	3	yes	yes	yes	<2 hours	yes	yes	yes	yes	yes	yes	yes	5	5	5	5	85.00	5	5	5	5	5	3	3	5	3	3	3	3	3	4	4
2015	md15XXXX	Male	19	no	3	3	no	yes	yes	<2 hours	no	yes	yes	no	yes	yes	yes	3	3	1	5	85.00	5	3	5	5	5	3	3	5	5	5	5	5	5	5	5
2015	md15XXXX	Male	19	no	3	3	yes	yes	yes	2-4 hours	no	yes	yes	no	yes	no	no	3	3	3	3	85.00	4	4	4	3	4	2	4	4	3	4	4	4	4	2	3
2015	md15XXXX	Male	19	no	3	3	yes	yes	yes	<2 hours	no	yes	yes	no	yes	no	no	3	3	3	3	85.00	3	3	3	3	3	3	3	3	3	3	3	3	3	3	3
2015	md15XXXX	Female	19	no	4	4	yes	yes	yes	<2 hours	no	yes	yes	no	yes	yes	yes	4	4	5	5	85.00	5	5	5	5	5	1	1	5	5	5	5	5	5	5	5
2015	md15XXXX	Male	19	no	4	4	yes	yes	yes	4-6 hours	no	yes	no	no	yes	no	no	5	5	4	4	90.00	5	5	4	5	4	3	3	4	5	4	5	3	4	2	4
2015	md15XXXX	Male	20	no	2	2	yes	yes	yes	2-4 hours	no	yes	yes	no	yes	no	yes	3	4	4	4	100.00	4	4	4	3	4	2	4	4	3	4	4	4	4	2	4
2015	md15XXXX	Male	18	no	3	3	yes	yes	no	2-4 hours	no	yes	yes	no	yes	no	no	4	4	2	2	95.00	3	3	2	2	3	1	2	4	1	4	3	4	3	4	3
2015	md15XXXX	Female	19	no	2	3	no	yes	yes	<2 hours	no	yes	yes	no	no	no	no	3	3	2	4	80.00
2015	md15XXXX	Female	19	no	3	2	yes	yes	no	<2 hours	no	yes	yes	yes	yes	yes	yes	5	5	3	1	80.00	1	1	1	1	1	1	2	3	3	5	4	2	3	3	1
2015	md15XXXX	Male	19	no	3	3	yes	yes	yes	<2 hours	no	yes	yes	no	yes	no	yes	4	4	2	2	85.00	5	5	4	4	4	1	4	4	4	5	5	5	3	1	4
2015	md15XXXX	Male	18	no	5	5	yes	no	yes	2-4 hours	no	yes	yes	yes	yes	no	no	5	4	3	4	85.00
2015	md15XXXX	Male	19	no	2	4	yes	yes	no	<2 hours	no	no	no	no	no	no	no	2	3	1	5	85.00	4	5	2	1	1	1	2	5	2	3	3	4	3	1	2
2015	md15XXXX	Male	18	no	2	3	yes	yes	no	2-4 hours	no	yes	yes	no	yes	yes	no	1	3	2	4	86.25	2	4	4	3	2	2	2	3	3	3	3	3	3	4	3
2015	md15XXXX	Female	19	yes	5	4	yes	yes	yes	2-4 hours	no	yes	no	no	yes	no	yes	5	5	5	5	92.50
2015	md15XXXX	Female	19	no	3	3	yes	yes	yes	2-4 hours	yes	yes	yes	yes	yes	yes	yes	5	5	5	5	92.50	5	5	5	5	5	4	5	5	5	5	5	5	5	5	5
2015	md15XXXX	Female	18	no	4	4	yes	yes	yes	<2 hours	yes	yes	no	no	yes	yes	yes	4	4	5	5	85.00	4	5	5	4	4	1	4	5	5	4	5	4	4	1	4
2015	md15XXXX	Male	19	no	3	3	yes	no	yes	2-4 hours	no	yes	yes	no	yes	no	yes	4	3	3	3	85.00
2015	md15XXXX	Male	19	no	3	4	yes	yes	yes	2-4 hours	no	yes	yes	no	yes	no	no	3	3	4	4	85.00
2015	md15XXXX	Female	19	no	5	5	no	yes	yes	4-6 hours	no	yes	yes	no	no	no	no	4	5	5	5	85.00	5	5	4	2	1	5	1	1	1	1	1	1	1	5	1
2015	md15XXXX	Female	18	no	4	4	yes	yes	yes	<2 hours	no	yes	yes	no	yes	no	no	5	4	2	3	100.00	5	5	5	5	5	2	4	5	5	4	5	5	5	4	3
2015	md15XXXX	Female	19	no	4	4	yes	yes	yes	2-4 hours	no	yes	no	yes	yes	no	yes	5	5	3	5	95.00	5	5	5	5	5	1	3	5	5	5	5	5	5	1	5
2015	md15XXXX	Female	18	yes	5	5	yes	yes	yes	2-4 hours	yes	yes	yes	yes	yes	yes	yes	5	5	5	5	90.00	5	5	5	5	5	1	5	5	5	5	5	5	5	1	5
2015	md15XXXX	Female	19	no	3	3	yes	yes	yes	2-4 hours	no	yes	no	no	yes	no	no	5	5	4	4	85.00	5	4	4	3	3	2	3	4	4	4	4	4	4	4	3
2015	md15XXXX	Male	19	no	4	4	yes	yes	yes	2-4 hours	no	yes	yes	no	yes	yes	yes	4	4	5	5	85.00	5	5	5	5	5	1	5	4	5	5	5	5	5	4	4
2015	md15XXXX	Male																				80.00	3	3	5	4	1	1	2	4	2	3	2	2	3	1	3
2015	md15XXXX	Female	19	no	4	4	yes	yes	yes	2-4 hours	no	yes	yes	no	yes	no	no	3	4	4	5	85.00	3	3	4	5	4	2	4	3	4	4	4	4	5	3	4
2015	md15XXXX	Male	19	yes	5	5	yes	yes	yes	2-4 hours	no	yes	yes	no	yes	no	no	5	5	5	4	100.00	5	5	4	4	5	1	4	5	5	5	5	5	5	1	5
2015	md15XXXX	Female	19	yes	4	4	yes	yes	yes	2-4 hours	yes	no	no	no	no	no	no	5	5	5	5	85.00	5	5	5	5	4	1	4	5	5	5	5	5	5	2	5
2015	md15XXXX	Female	19	no	4	4	yes	yes	yes	2-4 hours	no	yes	yes	no	no	no	no	4	4	5	5	85.00
2015	md15XXXX	Female	19	no	3	3	yes	yes	yes	2-4 hours	no	yes	yes	no	yes	no	yes	4	4	5	5	100.00	4	4	4	4	4	3	2	4	3	3	4	4	2	2	4
2015	md15XXXX	Female	18	no	2	1	yes	yes	yes	<2 hours	no	yes	no	no	yes	yes	no	5	5	5	5	85.00	5	5	4	5	5	1	5	5	5	5	5	5	1	1	3
2015	md15XXXX	Male	19	no	4	5	yes	yes	yes	<2 hours	no	yes	no	no	yes	no	no	3	3	5	3	85.00	3	3	3	3	3	3	3	3	3	3	3	3	2	4	1
2015	md15XXXX	Female	20	yes	5	5	yes	yes	yes	2-4 hours	yes	yes	yes	yes	yes	no	no	5	5	5	4	85.00	5	5	5	4	5	1	4	5	5	5	5	5	5	4	5
2015	md15XXXX	Female	19	no	4	4	yes	yes	yes	4-6 hours	no	yes	yes	no	yes	no	yes	3	3	5	5	87.50	4	4	5	5	4	1	3	5	5	4	5	5	4	1	5
2015	md15XXXX	Male	19	no	3	4	yes	yes	yes	2-4 hours	yes	yes	yes	yes	yes	no	yes	4	4	5	5	85.00
2015	md15XXXX	Female	19	no	3	3	yes	yes	yes	<2 hours	no	no	no	no	no	no	no	4	4	3	2	85.00	3	3	4	5	3	1	3	5	3	4	5	4	3	1	4
2015	md15XXXX	Female	19	no	4	4	yes	yes	yes	<2 hours	no	yes	yes	yes	yes	yes	yes	3	3	5	5	100.00	2	3	4	5	3	3	3	4	4	4	3	4	3	5	3
2015	md15XXXX	Female	19	no	5	4	yes	yes	yes	2-4 hours	no	yes	yes	yes	yes	no	no	4	4	3	4	100.00
2015	md15XXXX	Male	19	no	2	3	yes	yes	yes	2-4 hours	yes	yes	yes	no	yes	yes	yes	5	5	4	4	85.00	4	5	4	4	2	2	3	3	5	5	3	2	3	1	3
2015	md15XXXX	Female	19	yes	5	5	yes	yes	yes	2-4 hours	no	yes	yes	yes	yes	yes	yes	5	5	5	5	85.00	5	5	5	5	5	2	2	3	1	5	5	5	5	5	5
2015	md15XXXX	Female	19	yes	3	4	yes	yes	yes	2-4 hours	no	yes	yes	no	yes	no	no	4	4	5	5	95.00	3	5	3	2	5	3	4	5	2	5	4	4	4	2	4
2015	md15XXXX	Male	19	no	3	4	yes	yes	yes	2-4 hours	no	yes	yes	no	yes	no	yes	5	5	3	4	85.00	4	5	4	4	5	2	4	3	5	4	4	4	5	3	5
2015	md15XXXX	Male	19	no	4	4	yes	yes	yes	2-4 hours	no	yes	yes	yes	yes	yes	yes	5	5	5	5	100.00	5	5	5	5	5	1	3	5	5	5	5	5	4	2	5
2015	md15XXXX	Male	20	yes	5	5	yes	yes	yes	<2 hours	yes	yes		yes	yes	yes	yes	5	5	5	5	90.00	5	5	5	5	5	5	5	5	5	5	5	5	5	5	5
2015	md15XXXX	Female	18	no	4	4	yes	yes	yes	2-4 hours	yes	yes	yes	no	yes	yes	no	5	5	3	4	85.00	4	4	5	5	5	1	3	5	4	4	4	5	5	1	4
2015	md15XXXX	Male	19	yes	5	5	yes	yes	yes	>6 hours	yes	yes	yes	yes	yes	no	yes	4	4	5	5	85.00	5	5	5	5	1	4	1	4	3	5	5	5	5	1	3
2015	md15XXXX	Male	19	yes	2	4	yes	yes	yes	2-4 hours	no	yes	yes	yes	yes	yes	yes	4	4	5	4	85.00	4	3	4	3	3	1	2	3	4	3	4	2	4	3	5
2015	md15XXXX	Female	18	no	4	4	yes	yes	yes	2-4 hours	yes	yes	no	no	yes	no	no	3	5	5	5	85.00	5	5	4	5	5	3	3	4	4	5	5	5	4	1	4
2015	md15XXXX	Female	19	no	4	4	yes	yes	yes	4-6 hours	no	yes	yes	no	yes	yes	yes	5	5	5	5	85.00
2015	md15XXXX	Male	19	no	4	4	yes	yes	yes	<2 hours	no	yes	yes	no	yes	yes	yes	4	4	3	3	85.00	4	4	4	3	5	2	4	5	5	5	4	4	4	1	4
2015	md15XXXX	Male	19	no	3	3	yes	yes	yes	4-6 hours	no	yes	no	no	yes	no	no	4	4	4	5	85.00	4	4	4	3	2	2	3	3	4	4	3	4	4	3	4
2015	md15XXXX	Female	19	yes	5	5	yes	no	no	2-4 hours	no	yes	no	no	no	no	no	5	5	5	5	85.00	5	5	5	5	5	1	5	5	5	5	5	5	5	1	5
2015	md15XXXX	Female	19	no	3	3	yes	yes	yes	2-4 hours	yes	no	no	no	no	no	no	4	5	5	3	85.00	3	4	3	1	2	1	4	5	1	4	4	4	4	5	3
2015	md15XXXX	Female	19	no	4	4	yes	yes	yes	2-4 hours	no	yes	yes	no	yes	no	yes	4	4	5	4	100.00	4	5	5	4	4	3	2	3	3	5	5	5	5	4	4
2015	md15XXXX	Female	20	yes	3	3	yes	yes	yes	2-4 hours	no	yes	yes		yes	no	no	4	5	4	5	85.00	5	4	5	5	5	1	3	5	5	4	5	5	5	1	5
2015	md15XXXX	Female	18	no	3	3	yes	yes	yes	2-4 hours	no	yes	yes	no	yes	no	no	4	4	5	5	85.00	4	4	4	5	4	2	4	5	4	5	5	4	5	1	4
2015	md15XXXX	Male	18	no	4	4	yes	yes	yes	2-4 hours	no	yes	yes	no	yes	no	no	4	4	5	5	88.75
2015	md15XXXX	Female	18	yes	4	4	yes	yes	yes	<2 hours	yes	yes	yes	no	yes	yes	yes	3	4	5	5	85.00	4	4	3	3	3	2	3	3	3	4	3	4	3	3	4
2015	md15XXXX	Female	19	no	3	3	yes	yes	yes	4-6 hours	yes	yes	yes	no	yes	no	yes	4	4	5	5	85.00	3	4	5	5	4	2	2	1	3	3	4	4	3	2	4
2015	md15XXXX	Male	19	no	4	3	yes	yes	yes	2-4 hours	no	yes	yes	yes	yes	yes	yes	5	5	5	5	85.00	5	5	5	4	5	1	3	4	4	5	5	5	5	5	4
2015	md15XXXX	Female	19	no	3	4	yes	yes	yes	<2 hours	no	yes	yes	no	yes	no	yes	4	4	5	4	85.00	4	4	4	4	4	2	3	5	4	4	4	4	4	4	4
2015	md15XXXX	Female	19	no	3	4	yes	yes	yes	2-4 hours	no	yes	yes	no	yes	yes	yes	5	5	5	5	100.00	5	5	5	5	5	1	5	5	5	5	5	5	5	1	5
2015	md15XXXX	Female	19	no	2	3	yes	yes	yes	>6 hours	yes	yes	yes	yes	yes	yes	yes	5	5	5	5	85.00	5	5	5	5	4	2	5	5	5	5	5	5	5	1	5
2015	md15XXXX	Female	19	no	3	3	yes	yes	yes	<2 hours	yes	yes	yes	no	yes	yes	yes	5	5	4	3	85.00	4	4	4	5	5	1	3	5	5	4	4	5	5	2	4
2015	md15XXXX	Female	19	yes	3	4	no	yes	yes	4-6 hours	no	yes	yes	no	yes	yes	yes	5	4	5	5	85.00	3	3	5	5	4	3	3	4	5	4	4	4	4	1	5
2015	md15XXXX	Female	19	no	4	4	yes	yes	yes	<2 hours	no	yes	no	yes	yes	no	no	5	5	5	4	85.00	4	4	2	2	3	1	3	4	3	5	4	4	3	1	3
2015	md15XXXX	Female	19	no	2	1	yes	no	yes	<2 hours	no	yes	yes	yes	yes	no	no	3	2	4	2	80.00	3	3	5	3	3	3	3	3	3	3	3	3	3	3	3
2015	md15XXXX	Male	19	no	2	2	yes	yes	yes	<2 hours	no	yes	yes	no	no	no	no	2	2	2	1	85.00	2	2	2	2	2	1	1	5	1	4	4	4	4	2	1
2015	md15XXXX	Female	18	yes	4	4	yes	yes	yes	2-4 hours	no	yes	yes	no	yes	yes	yes	3	5	4	5	85.00	4	5	3	4	4	1	2	4	2	4	5	3	3	3	1
2015	md15XXXX	Female	20	no	3	3	yes	yes	yes	<2 hours	no	yes	yes	no	yes	no	yes	4	4	5	5	83.75	3	4	4	1	3	3	1	3	1	4	5	3	3	3	2
2015	md15XXXX	Female	19	no	5	5	yes	yes	yes	2-4 hours	yes	yes	yes	no	yes	yes	yes	4	4	5	5	85.00	5	5	5	5	5	2	3	5	5	4	5	5	5	4	5
2015	md15XXXX	Female	18	yes	3	4	yes	yes	yes	2-4 hours	no	yes	yes	yes	yes	no	no	3	2	4	5	85.00	4	3	4	5	2	1	1	5	4	5	4	3	3	1	3
2015	md15XXXX	Female	18	yes	3	4	yes	yes	yes	2-4 hours	yes	yes	yes	no	yes	no	yes	5	5	5	5	85.00	4	5	5	5	5	2	4	4	4	5	5	4	5	1	4
2015	md15XXXX	Female	19	no	3	4	yes	yes	yes	<2 hours	yes	yes	yes	no	yes	no	yes	5	5	4	4	92.50	5	5	5	5	5	4	5	4	4	5	5	5	5	3	4
2015	md15XXXX	Female	19	no	4	4	yes	yes	yes	<2 hours	no	yes	no	no	yes	yes	yes	5	5	5	5	85.00	5	5	5	3	3	1	2	4	4	5	5	5	5	5	5
2015	md15XXXX	Male	19	yes	3	5	yes	yes	yes	<2 hours	yes	no	yes	yes	no	no	no	4	4	3	3	85.00	2	4	3	4	4	2	3	4	3	2	3	4	4	4	3
2015	md15XXXX	Female	18	no	4	4	yes	yes	yes	<2 hours	yes	yes	no	no	yes	yes	yes	3	4	4	5	95.00	3	4	4	5	2	1	1	5	1	3	3	4	4	2	2
2015	md15XXXX	Female	18	no	4	4	yes	yes	yes	2-4 hours	no	yes	yes	no	yes	yes	yes	3	3	3	4	85.00	4	4	4	4	3	2	3	4	3	3	3	3	3	3	3
2015	md15XXXX	Male	19	no	1	3	yes	yes	yes	<2 hours	no	yes	no	no	yes	no	yes	1	3	4	3	80.00	3	3	3	5	1	3	1	5	1	4	2	3	3	1	3
2015	md15XXXX	Female	19	no	5	5	yes	yes	yes	<2 hours	no	yes	yes	yes	yes	yes	yes	5	5	5	5	85.00	5	5	5	5	5	1	2	4	5	5	5	5	5	3	5
2015	md15XXXX	Female	19	no	4	4	yes	yes	yes	<2 hours	yes	yes	no	no	yes	no	no	4	4	4	5	85.00
2015	md15XXXX	Female	19	no	2	3	yes	yes	yes	<2 hours	yes	yes	no	no	yes	no	no	3	3	4	4	85.00	3	3	2	3	5	1	3	5	3	5	5	4	5	1	5
2015	md15XXXX	Male	19	no	4	4	yes	yes	yes	2-4 hours	yes	yes	yes	no	yes	yes	yes	5	5	3	5	85.00	5	5	5	1	1	1	1	5	5	5	3	3	2	3	5
2015	md15XXXX	Female	19	no	4	5	yes	yes	yes	>6 hours	yes	yes	yes	no	yes	no	yes	3	3	5	5	85.00	5	5	3	1	3	1	3	5	3	4	4	4	3	2	3
2015	md15XXXX	Female	20	no	3	3	yes	yes	yes	<2 hours	yes	yes	no	yes	yes	yes	no	4	5	3	5	85.00	3	4	4	5	5	2	3	5	3	5	5	4	4	2	3
2015	md15XXXX	Female	19	no	4	4	yes	yes	yes	2-4 hours	no	yes	yes	no	yes	yes	yes	4	4	4	4	100.00	4	4	4	4	4	2	3	4	4	4	4	4	4	2	4
2015	md15XXXX	Female	19	yes	4	4	yes	yes	yes	2-4 hours	no	yes	yes	no	yes	yes	yes	4	5	5	5	85.00	4	4	4	5	5	1	4	1	4	5	5	5	5	1	4
2015	md15XXXX	Female	20	no	4	4	yes	yes	yes	2-4 hours	no	yes	no	no	yes	no	no	5	5	3	4	85.00	5	3	5	3	4	2	4	4	5	5	5	4	4	3	5
2015	md15XXXX	Female	19	yes	3	4	yes	yes	yes	<2 hours	yes	yes	yes	no	yes	yes	yes	4	4	3	3	83.75	3	4	3	4	1	4	1	3	1	3	4	3	3	3	2
2015	md15XXXX	Female																				85.00	4	4	5	5	5	2	3	5	4	5	5	5	5	1	5
2015	md15XXXX	Female	19	yes	4	5	yes	yes	yes	2-4 hours	no	yes	yes	yes	yes	yes	no	5	5	4	4	85.00
2015	md15XXXX	Female	19	no	5	5	yes	yes	yes	2-4 hours	yes	yes	no	no	yes	yes	yes	3	2	5	5	85.00	5	5	5	3	5	1	5	5	5	5	5	5	5	1	5
2015	md15XXXX	Female																				85.00	5	4	3	3	3	2	3	3	3	4	4	4	5	5	2
2015	md15XXXX	Male	19	no	3	4	yes	yes	yes	<2 hours	no	yes	no	no	yes	no	no	4	5	5	4	85.00	5	5	5	5	5	1	4	5	5	5	4	5	5	1	4
2015	md15XXXX	Female	19	no	3	2	no	yes	yes	2-4 hours	no	yes	yes	no	no	no	no	3	3	1	3	85.00	3	3	3	1	3	3	3	4	2	3	4	4	4	3	3
2015	md15XXXX	Female	19	no	5	5	yes	yes	yes	2-4 hours	yes	yes	yes	no	yes	yes	yes	5	5	4	5	100.00	5	5	4	4	4	2	3	4	5	4	4	4	5	1	4
2015	md15XXXX	Female	19	no	3	3	yes	yes	yes	<2 hours	no	yes	yes	no	yes	yes	yes	4	4	5	5	85.00	4	3	3	4	3	2	3	4	3	3	4	3	3	3	3
2015	md15XXXX	Female	19	yes	5	5	yes	yes	yes	2-4 hours	yes	yes	yes	no	yes	yes	yes	5	5	5	5	85.00
2015	md15XXXX	Female	19	no	3	4	yes	yes	yes	<2 hours	no	yes	yes	yes	yes	yes	yes	3	3	4	4	100.00	3	3	5	4	3	2	3	4	3	4	4	4	4	2	4
2015	md15XXXX	Male	19	yes	4	5	yes	yes	yes	2-4 hours	no	yes	yes	yes	yes	yes	yes	5	5	5	5	85.00	5	5	5	5	5	2	5	4	5	5	5	5	5	3	3
2015	md15XXXX	Female	19	no	5	5	yes	no	no	<2 hours	yes	yes	yes	no	yes	no	no	5	5	1	5	100.00	5	5	5	5	5	1	5	5	5	3	5	5	5	2	5
2015	md15XXXX	Female	19	no	5	5	yes	yes	yes	<2 hours	no	yes	yes	yes	yes	yes	no	5	5	5	5	85.00	5	5	5	5	5	4	5	5	4	5	5	4	5	5	5
2015	md15XXXX	Female	19	no	5	5	yes	yes	yes	<2 hours	no	yes	yes	no	yes	no	no	5	5	4	5	85.00	4	5	5	5	5	3	5	5	5	5	5	5	5	1	5
2015	md15XXXX	Female	19	no	5	5	yes	yes	yes	2-4 hours	yes	yes	yes	yes	yes	yes	yes	4	5	3	3	83.75
2015	md15XXXX	Female	18	no	4	4	yes	yes	yes	2-4 hours	yes	yes	yes	no	yes	yes	yes	5	5	5	4	95.00	4	3	2	1	3	2	3	5	1	5	5	4	5	1	1
2015	md15XXXX	Female	18	no	4	4	yes	yes	yes	2-4 hours	no	yes	yes	no	yes	no	no	5	5	5	5	83.75	5	5	4	5	3	1	4	5	3	5	5	5	5	1	4
2015	md15XXXX	Female	20	no	3	3	yes	yes	yes	<2 hours	no	yes	no	no	yes	no	no	2	3	3	2	85.00	4	3	5	3	3	3	3	2	2	3	3	3	3	3	3
2015	md15XXXX	Female	19	no	4	4	yes	yes	yes	<2 hours	no	yes	no	yes	yes	no	yes	5	5	5	5	100.00	5	5	5	5	5	3	4	4	4	4	5	5	5	3	5
2015	md15XXXX	Female	19	no	5	5	yes	yes	yes	2-4 hours	no	yes	yes	no	yes	yes	yes	5	5	5	5	85.00	5	4	5	4	5	3	4	4	5	5	5	4	4	3	5
2015	md15XXXX	Female	19	no	3	4	yes	yes	yes	<2 hours	no	yes	no	no	yes	no	no	4	4	4	5	85.00	4	4	3	3	4	3	2	3	3	3	4	4	3	3	3
2015	md15XXXX	Female	19	no	4	4	yes	yes	yes	2-4 hours	no	yes	yes	no	yes	no	no	3	4	4	5	100.00
2015	md15XXXX	Female	20	no	5	5	yes	yes	yes	<2 hours	no	yes	yes	no	yes	no	yes	5	5	5	5	85.00	5	5	5	5	5	1	5	5	5	5	5	5	5	1	5
2015	md15XXXX	Female	19	no	3	4	yes	yes	yes	2-4 hours	no	yes	yes	no	yes	no	yes	3	4	3	5	85.00
2015	md15XXXX	Female	19	no	3	4	yes	yes	yes	2-4 hours	no	yes	yes	no	yes	no	no	3	3	4	4	85.00
2015	md15XXXX	Female	19	no	3	3	yes	yes	yes	4-6 hours	yes	yes	yes	yes	yes	no	no	3	3	5	5	85.00	5	5	2	2	5	3	3	3	3	3	4	3	3	3	2
2015	md15XXXX	Female	18	no	2	3	yes	yes	yes	<2 hours	no	yes	yes	no	yes	no	yes	3	2	4	4	85.00	5	4	4	5	3	1	2	4	1	4	3	4	4	1	1
2015	md15XXXX	Male	19	no	2	3	yes	yes	yes	2-4 hours	no	no	no	no	no	no	no	2	1	4	4	85.00	3	3	3	3	3	3	3	3	3	2	2	2	2	2	3
2015	md15XXXX	Female	19	yes	3	4	yes	yes	yes	<2 hours	no	yes	yes	no	yes	no	yes	5	5	4	5	100.00	4	4	4	4	5	1	4	4	4	4	4	4	5	4	3
2015	md15XXXX	Female	18	no	2	3	yes	no	yes	<2 hours	no	yes	no	no	yes	no	yes	3	4	4	5	85.00
2015	md15XXXX	Female	19	no	3	3	yes	yes	yes	2-4 hours	no	yes	no	no	yes	yes	no	3	3	5	5	85.00
2015	md15XXXX	Male	19	no	3	4	yes	yes	yes	2-4 hours	no	yes	no	no	no	no	no	3	3	3	5	90.00	3	3	4	4	3	2	3	5	3	4	4	3	3	2	3
2015	md15XXXX	Female	19	no	5	5	yes	yes	yes	>6 hours	no	yes	yes	yes	yes	yes	yes	1	3	5	5	85.00	5	5	5	5	5	4	3	2	2	4	4	5	5	5	3
2015	md15XXXX	Male	19	yes	4	4	yes	yes	yes	2-4 hours	no	yes	yes	no	yes	yes	yes	4	4	4	4	85.00	5	4	5	4	5	4	5	4	5	5	4	4	5	4	5
2015	md15XXXX	Female	19	no	4	5	yes	yes	yes	>6 hours	no	yes	yes	no	yes	no	yes	3	3	5	5	100.00	4	4	3	3	4	1	3	4	3	5	5	4	4	1	3
2015	md15XXXX	Male	19	yes	4	4	yes	yes	yes	<2 hours	yes	no	no	no	no	no	no	5	5	5	5	85.00	5	4	4	3	3	1	3	5	4	5	5	5	5	5	4
2015	md15XXXX	Male	19	no	4	4	yes	yes	yes	<2 hours	no	yes	no	yes	yes	yes	no	4	4	4	5	85.00	4	4	3	2	4	1	3	5	4	4	5	5	4	2	3
2015	md15XXXX	Female	19	no	5	5	yes	yes	yes	2-4 hours	no	yes	no	no	yes	yes	no	3	3	5	4	85.00	4	4	5	5	5	2	5	5	5	5	5	5	5	1	5
2015	md15XXXX	Male	19	no	4	4	yes	yes	yes	2-4 hours	yes	yes	yes	no	yes	no	no	4	4	4	4	85.00	4	4	4	4	4	1	3	4	1	4	4	4	4	5	4
2015	md15XXXX	Male	18	yes	4	4	yes	no	yes	2-4 hours	no	yes	yes	no	yes	no	yes	4	5	4	4	85.00	5	5	5	5	5	1	4	1	1	4	4	4	4	1	5
2015	md15XXXX	Male	19	no	5	5	yes	yes	yes	4-6 hours	yes	yes	no	yes	yes	yes	yes	5	4	4	5	85.00	5	5	5	4	5	3	4	4	4	4	4	5	4	5	3
2015	md15XXXX	Female	19	no	4	4	yes	yes	yes	<2 hours	yes	yes	yes	no	yes	yes	yes	5	5	4	5	100.00	5	5	5	5	3	1	4	5	4	5	5	5	5	1	5
2015	md15XXXX	Male	19	no	4	4	yes	yes	yes	2-4 hours	yes	yes	yes	yes	yes	yes	yes	2	3	4	5	85.00	3	3	5	4	2	1	2	5	4	5	5	3	4	1	3
2015	md15XXXX	Male	19	yes	5	5	yes	yes	yes	2-4 hours	no	yes	yes	no	yes	yes	no	5	5	4	4	85.00	5	5	5	5	5	1	4	5	5	5	5	5	5	2	5
2015	md15XXXX	Female	19	no	4	4	yes	yes	yes	2-4 hours	no	yes	yes	yes	yes	yes	yes	4	4	5	5	85.00	4	4	5	5	5	2	4	5	5	4	5	5	5	2	4
2015	md15XXXX	Female	20	no	3	3	yes	yes	yes	2-4 hours	yes	yes	no	no	yes	no	yes	5	5	5	5	100.00	4	3	4	5	4	3	3	4	4	5	5	4	3	2	5
2015	md15XXXX	Male	19	no	5	5	yes	yes	yes	<2 hours	no							3	3	2	5	84.00
2015	md15XXXX	Female	19	yes	4	4	yes	yes	yes	<2 hours	yes	yes	yes	no	yes	yes	yes	3	3	4	4	85.00
2015	md15XXXX	Female	19	no	4	4	yes	no	yes	2-4 hours	no	yes	yes	no	yes	no	no	3	3	5	5	85.00	3	3	4	5	3	3	3	5	5	3	3	3	4	4	4
2015	md15XXXX	Female																				85.00	3	4	4	4	2	4	3	4	1	4	4	2	2	1	1
2015	md15XXXX	Female	18	no	5	4	yes	yes	yes	<2 hours	no	yes	yes	no	yes	no	yes	5	5	5	5	85.00	5	5	5	5	5	1	4	3	4	5	5	5	5	1	5
2015	md15XXXX	Male	19	no	3	3	no	no	yes	<2 hours	no	yes	no	no	no	no	yes	2	2	3	3	100.00	4	4	5	3	3	3	3	4	3	4	4	3	3	4	3
2015	md15XXXX	Male	19	yes	4	4	yes	yes	yes	<2 hours	no	yes	no	no	no	no	no	4	4	5	5	85.00	4	4	5	3	4	3	4	4	3	4	3	4	4	1	3
2015	md15XXXX	Female	20	no	2	5	yes	yes	yes	>6 hours	no	yes	yes	yes	yes	yes	yes	4	3	5	5	100.00
2015	md15XXXX	Female	19	no	3	3	yes	yes	yes	<2 hours	no	no	no	no	no	no	no	2	2	4	4	85.00	4	4	5	4	4	2	3	4	4	4	4	4	4	3	4
2015	md15XXXX	Female	19	no	4	4	yes	yes	yes	2-4 hours	yes	yes	yes	no	yes	no	yes	5	5	5	4	100.00	5	5	5	5	5	1	3	5	5	5	4	5	5	1	5
2015	md15XXXX	Female	19	no	3	3	yes	yes	no	<2 hours	yes	yes	yes	no	yes	no	no	3	3	4	4	85.00	4	3	3	2	2	2	2	4	2	4	4	4	3	1	3
2015	md15XXXX	Male	19	no	4	4	yes	yes	yes	<2 hours	yes	yes	yes	no	yes	no	no	5	5	3	3	85.00
2015	md15XXXX	Female	19	no	4	4	yes	yes	yes	>6 hours	no	yes	yes	yes	yes	yes	yes	3	3	5	5	85.00	4	3	3	3	4	1	2	5	3	5	4	4	4	2	3
2015	md15XXXX	Female	18	no	3	3	yes	yes	yes	4-6 hours	yes	yes	yes	yes	yes	yes	yes	5	4	5	5	85.00	4	5	4	5	2	2	2	5	4	4	5	3	3	1	5
2015	md15XXXX	Male	19	no	4	4	yes	yes	yes	<2 hours	no	yes	no	no	yes	no	no	4	4	3	3	85.00	4	4	3	5	4	1	2	5	4	5	4	5	5	1	5
2015	md15XXXX	Female	19	no	3	4	yes	yes	yes	2-4 hours	no	yes	yes	no	yes	yes	no	4	4	5	5	85.00	3	4	5	5	4	2	3	4	3	4	5	3	3	4	3
2015	md15XXXX	Female	19	no	3	4	yes	no	yes	2-4 hours	no	yes	no	no	no	no	no	5	4	4	5	85.00	4	4	3	4	3	3	2	4	3	4	3	3	3	2	4
2015	md15XXXX	Female	19	no	3	3	no	yes	yes	>6 hours	yes	yes	yes	yes	yes	yes	yes	4	4	4	5	85.00	4	4	3	4	3	1	2	5	3	2	4	4	3	1	4
2015	md15XXXX	Female	18	no	4	4	yes	yes	yes	<2 hours	no	yes	yes	no	yes	yes	yes	4	5	5	4	85.00
2015	md15XXXX	Female	19	no	4	4	yes	yes	yes	2-4 hours	no	yes	no	no	no	no	no	4	4	4	5	85.00
2015	md15XXXX	Female	19	no	4	4	yes	yes	yes	4-6 hours	no	yes	yes	no	no	no	no	3	4	4	4	85.00
2015	md15XXXX	Female	19	no	4	4	yes	yes	yes	4-6 hours	no	yes	yes	yes	yes	yes	yes	5	5	5	5	80.00	5	5	5	5	5	1	3	5	5	5	5	5	5	1	5
2015	md15XXXX	Male	18	no	4	4	yes	yes	yes	2-4 hours	no	yes	yes	yes	yes	yes	yes	3	3	4	5	85.00	2	3	1	1	1	1	1	4	1	3	3	2	4	5	1
2015	md15XXXX	Male	19	no	4	5	yes	yes	yes	2-4 hours	no	yes	yes	no	yes	yes	yes	3	4	5	5	100.00	3	3	5	2	3	3	3	3	1	3	3	3	1	1	1
2015	md15XXXX	Male	18	no	1	1	no	no	no	<2 hours	no	no	no	no	no	no	no	1	1	1	1	100.00	1	1	1	1	1	1	1	1	1	1	1	1	1	1	1
2015	md15XXXX	Female	18	no	4	4	yes	yes	yes	2-4 hours	yes	yes	no	no	yes	no	no	4	4	5	5	100.00	4	4	3	5	4	4	3	4	1	3	5	4	4	1	1
2015	md15XXXX	Female	19	yes	5	5	yes	yes	yes	<2 hours	yes	yes	yes	yes	yes	yes	yes	5	5	5	5	85.00	4	5	5	4	3	1	3	4	5	4	4	3	2	4	5
2015	md15XXXX	Female	19	no	3	4	yes	no	yes	<2 hours	no	yes	yes	yes	yes	yes	yes	4	5	5	5	100.00	4	5	4	5	5	1	3	5	3	5	5	5	5	1	5
2015	md15XXXX	Female	18	no	1	1	yes	yes	yes	2-4 hours	no	yes	yes	no	yes	yes	yes	4	4	4	4	85.00	5	5	4	4	4	3	3	4	4	4	4	4	3	3	4
2015	md15XXXX	Female	19	no	2	2	yes	yes	yes	<2 hours	no	yes	yes	no	yes	no	yes	3	3	3	3	90.00	1	1	1	1	1	5	1	1	1	1	1	1	1	5	1
2015	md15XXXX	Male	19	yes	5	5	yes	yes	yes	<2 hours	no	yes	yes	yes	yes	no	no	5	5	4	3	95.00	4	4	4	3	5	1	5	5	5	5	5	5	5	5	5
2015	md15XXXX	Female	19	no	3	4	yes	no	yes	<2 hours	no	yes	yes	no	yes	no	yes	5	5	4	3	100.00	5	4	5	5	5	3	4	4	5	4	5	4	5	3	5
2015	md15XXXX	Female	19	no	3	3	yes	yes	yes	2-4 hours	no	yes	yes	no	no	no	no	4	3	3	4	100.00	3	3	4	5	3	1	2	4	4	2	4	3	4	1	4
2015	md15XXXX	Female	18	no	3	3	yes	yes	yes	2-4 hours	no	yes	yes	no	yes	yes	yes	3	3	4	3	85.00
2015	md15XXXX	Female	18	no	3	3	yes	yes	yes	<2 hours	no	yes	no	no	yes	no	yes	3	3	4	3	90.00	5	5	5	5	5	1	5	5	5	5	5	5	5	1	5
2015	md15XXXX	Female	18	no	3	4	yes	yes	yes	<2 hours	no	yes	no	no	yes	no	no	3	2	3	2	95.00	3	4	3	2	3	2	3	4	3	3	4	4	4	3	3
2015	md15XXXX	Female	19	yes	5	5	yes	yes	yes	4-6 hours	no	yes	yes	yes	yes	yes	yes	4	4	5	5	85.00	5	5	5	4	5	1	5	5	2	5	5	5	5	2	2
2015	md15XXXX	Female	31	yes	4	5	yes	yes	yes	4-6 hours	yes	yes	yes	no	yes	yes	yes	5	5	5	5	100.00	5	5	4	4	3	1	3	5	3	4	4	4	4	4	3
2015	md15XXXX	Female	19	no	3	3	yes	yes	yes	<2 hours	no	yes	no	yes	yes	yes	yes	3	3	4	3	83.00
2015	md15XXXX	Female	18	no	3	3	yes	yes	yes	<2 hours	no	yes	no	no	yes	no	no	3	5	4	4	85.00	5	5	4	3	4	3	5	1	3	4	5	5	5	1	5
2015	md15XXXX	Female	18	no	2	3	yes	yes	yes	2-4 hours	no	yes	yes	no	yes	no	yes	4	4	5	4	92.50
2015	md15XXXX	Female	18	no	2	4	yes	yes	yes	2-4 hours	no	yes	yes	no	yes	yes	yes	2	2	5	5	92.50	3	2	3	2	3	3	2	4	3	2	4	2	3	2	3
2015	md15XXXX	Male	19	no	3	3	no	yes	yes	<2 hours	no	yes	yes	no	yes	yes	no	4	4	3	3	85.00	5	5	3	3	4	1	4	5	4	5	5	5	5	1	4
2015	md15XXXX	Female	19	yes	3	3	yes	yes	yes	2-4 hours	yes	yes	yes	yes	yes	no	no	4	4	5	5	87.50	5	4	4	3	1	2	1	4	4	3	5	5	3	2	3
2015	md15XXXX	Female	19	no	3	4	yes	yes	yes	2-4 hours	yes	yes	no	no	yes	no	no	4	5	4	5	85.00	4	5	4	5	4	1	4	5	4	4	2	5	5	4	4
2015	md15XXXX	Male	19	yes	4	4	yes	yes	yes	2-4 hours	no	yes	yes	no	yes	no	no	3	3	4	4	85.00	4	5	4	4	3	3	4	4	4	4	4	5	5	2	4
2015	md15XXXX	Female	18	no	5	5	yes	yes	yes	<2 hours	no	yes	yes	no	yes	yes	yes	5	4	5	4	95.00	4	4	3	3	3	1	1	5	4	4	3	3	4	1	5
2015	md15XXXX	Male																				85.00	3	5	5	3	3	1	5	3	1	3	3	3	1	3	5
2015	md15XXXX	Female	19	yes	4	5	yes	yes	yes	2-4 hours	yes	yes	yes	yes	yes	no	no	5	4	5	5	95.00	5	5	5	5	5	1	4	5	5	5	5	5	5	1	5
2015	md15XXXX	Female	18	yes	3	3	yes	yes	yes	2-4 hours	no	yes	yes	yes	yes	yes	yes	4	4	4	4	90.00	4	4	5	4	4	1	4	4	3	4	5	4	4	2	3
2015	md15XXXX	Female	18	no	3	3	yes	yes	yes	<2 hours	no	yes	yes	yes	yes	yes	yes	1	1	5	5	85.00	1	2	3	4	4	1	1	1	2	3	3	3	3	3	3
2015	md15XXXX	Female	19	no	4	4	yes	yes	yes	2-4 hours	yes	yes	no	no	yes	yes	yes	4	4	5	4	85.00
2015	md15XXXX	Female	19	no	3	4	yes	no	yes	<2 hours	no	yes	yes	no	yes	yes	yes	3	3	4	5	85.00
2015	md15XXXX	Male	20	no	3	3	yes	yes	yes	2-4 hours	no	yes	no	no	yes	no	no	4	4	3	2	85.00	4	4	3	3	4	2	3	4	3	3	4	4	3	3	3
2015	md15XXXX	Female	19	no	4	2	yes	yes	yes	<2 hours	yes	yes	yes	yes	yes	yes	yes	4	4	5	5	85.00
2015	md15XXXX	Male	19	no	3	3	yes	yes	yes	<2 hours	no	yes	yes	no	yes	no	no	4	4	5	4	85.00	4	5	4	5	3	2	4	5	4	4	4	4	4	1	3
2015	md15XXXX	Female	19	no	2	4	yes	yes	no	2-4 hours	yes	no	no	no	no	no	no	2	1	3	5	85.00	2	1	3	4	4	3	4	4	3	3	4	2	3	5	3
2015	md15XXXX	Male	19	yes	4	4	yes	yes	yes	2-4 hours	no	no	no	no	no	no	no	5	5	4	4	85.00	3	3	3	3	3	3	3	3	3	3	3	3	3	3	3
2015	md15XXXX	Female	19	no	4	5	yes	yes	yes	>6 hours	yes	yes	yes	no	yes	yes	yes	2	2	4	3	85.00	3	2	2	2	1	5	1	1	1	1	4	1	1	5	1
2015	md15XXXX	Female	19	no	4	2	yes	yes	yes	>6 hours	no	yes	yes	no	yes	no	no	3	4	4	4	85.00	3	4	5	4	4	3	4	5	4	4	4	4	4	1	5
2015	md15XXXX	Female	19	no	5	5	yes	yes	yes	<2 hours	yes	yes	no	no	yes	no	no	3	3	4	5	100.00	4	4	3	5	4	1	4	5	4	5	5	4	5	1	4
2015	md15XXXX	Male	19	no	5	5	yes	yes	yes	2-4 hours	yes	yes	yes	yes	yes	yes	yes	5	4	4	5	83.75	5	4	5	4	4	4	5	4	2	5	5	5	5	5	3
2015	md15XXXX	Female	18	no	3	3	yes	no	yes	<2 hours	no	yes	yes	no	no	no	no	3	2	4	3	100.00	3	4	3	4	4	1	4	4	2	4	4	3	4	4	3
2015	md15XXXX	Female	19	no	4	4	yes	yes	yes	2-4 hours	yes	yes	no	no	yes	no	no	5	5	4	4	85.00	5	5	5	5	4	1	4	5	5	5	5	5	5	2	5
2015	md15XXXX	Male	19	no	5	5	yes	yes	yes	2-4 hours	no	yes	no	no	yes	no	yes	4	4	5	5	85.00	4	4	3	3	3	2	2	4	4	4	4	4	4	1	3
2015	md15XXXX	Female	18	no	3	4	yes	yes	yes	<2 hours	no	yes	no	no	yes	no	yes	3	3	3	4	85.00
2015	md15XXXX	Female	19	no	2	2	yes	yes	yes	4-6 hours	yes	yes	no	yes	yes	yes	yes	1	3	4	4	95.00	5	5	5	3	3	2	2	5	5	5	5	5	1	1	3
2015	md15XXXX	Female	19	no	4	4	yes	yes	yes	<2 hours	no	yes	yes	no	yes	no	no	4	5	4	4	100.00
2015	md15XXXX	Female	19	no	4	4	yes	yes	yes	<2 hours	no	yes	no	no	yes	no	no	5	5	5	5	100.00	5	5	4	4	5	3	4	5	4	5	5	4	5	3	3
2015	md15XXXX	Male	18	no	2	3	yes	yes	yes	4-6 hours	no	yes	no	no	yes	yes	yes	4	4	4	5	85.00	4	4	3	4	3	2	2	4	3	4	4	4	4	2	3
2015	md15XXXX	Male	19	no	3	4	yes	no	yes	<2 hours	no	yes	yes	yes	yes	no	no	3	3	2	2	95.00	3	3	4	2	5	1	3	4	3	4	4	3	4	5	3
2015	md15XXXX	Male	18	no	5	5	yes	yes	yes	<2 hours	no	yes	yes	yes	yes	yes	yes	4	4	4	4	85.00	4	4	3	3	2	3	2	4	2	4	4	4	4	2	1
2015	md15XXXX	Female	18	yes	3	3	yes	yes	yes	<2 hours	yes	yes	yes	yes	yes	yes	yes	5	5	5	5	100.00	5	5	5	5	5	3	5	5	5	5	5	5	5	1	5
2015	md15XXXX	Female	19	no	3	3	yes	yes	yes	2-4 hours	no	yes	yes	no	yes	no	yes	3	3	4	4	85.00	5	5	4	4	4	3	3	4	4	4	4	4	4	4	4
2015	md15XXXX	Male	19	no	4	4	yes	yes	no	<2 hours	no	yes	no	no	yes	no	no	4	4	4	5	95.00	5	4	5	3	5	3	4	5	3	4	4	4	5	2	5
2015	md15XXXX	Female	19	no	5	5	yes	yes	yes	<2 hours	yes	yes	yes	yes	yes	no	yes	5	5	5	5	85.00
2015	md15XXXX	Female	19	no	4	4	yes	yes	yes	2-4 hours	no	yes	no	no	yes	no	no	4	4	5	5	85.00	4	5	5	5	5	1	4	5	4	5	5	5	5	1	4
2015	md15XXXX	Female	18	yes	3	3	yes	yes	yes	2-4 hours	no	yes	yes	no	yes	yes	yes	4	4	4	5	95.00	5	4	5	5	5	1	3	5	5	4	5	4	4	1	5
2015	md15XXXX	Female	18	no	4	5	yes	yes	yes	4-6 hours	yes	yes	yes	yes	yes	no	yes	4	4	4	5	85.00	4	4	3	3	4	1	5	5	5	5	5	5	4	1	5
2015	md15XXXX	Female	19	no	4	4	yes	yes	yes	<2 hours	no	yes	yes	no	yes	no	no	5	5	3	3	100.00	5	5	5	4	4	1	2	5	4	4	5	5	5	1	4
2015	md15XXXX	Female	19	no	2	2	yes	yes	yes	<2 hours	yes	yes	yes	yes	yes	no	yes	3	3	2	1	85.00	1	2	3	1	5	1	4	5	3	5	4	4	5	1	5
2015	md15XXXX	Female	19	no	3	3	yes	yes	yes	<2 hours	yes	yes	yes	no	yes	yes	yes	4	3	3	4	85.00
2015	md15XXXX	Female	19	no	4	4	yes	yes	yes	2-4 hours	yes	no	no	no	no	no	no	5	5	5	5	85.00
2015	md15XXXX	Female	18	no	3	4	yes	yes	yes	2-4 hours	no	yes	no	no	yes	no	no	5	5	3	4	100.00	4	4	4	4	5	2	4	4	4	4	4	4	4	4	3
2015	md15XXXX	Female	19	no	4	5	yes	yes	yes	4-6 hours	yes	yes	yes	no	yes	no	no	3	3	3	4	85.00
2015	md15XXXX	Female	19	yes	4	4	yes	yes	yes	4-6 hours	yes	yes	yes	yes	yes	no	no	3	4	5	5	85.00
2015	md15XXXX	Female	19	yes	4	4	yes	yes	yes	4-6 hours	yes	yes	yes	no	yes	yes	yes	4	5	5	5	85.00
2015	md15XXXX	Female	19	no	4	4	yes	yes	yes	2-4 hours	yes	yes	yes	yes	yes	yes	yes	3	3	5	4	100.00	3	4	4	4	4	1	4	5	4	4	5	4	5	1	5
2015	md15XXXX	Male	19	no	4	5	yes	yes	yes	<2 hours	no	yes	yes	no	yes	no	no	5	5	3	3	85.00	5	4	5	4	5	3	5	4	5	5	5	5	4	3	5
2015	md15XXXX	Female	19	no	5	5	yes	yes	yes	2-4 hours	no	yes	yes	no	yes	no	no	2	3	5	5	80.00	5	3	2	3	2	4	1	5	3	5	3	2	5	3	5
2015	md15XXXX	Female	19	no	3	3	yes	yes	yes	<2 hours	yes	yes	yes	no	yes	no	no	1	2	3	3	85.00	2	4	4	5	1	1	1	4	3	5	3	2	2	1	3
2015	md15XXXX	Female	19	no	3	3	yes	yes	yes	4-6 hours	no	yes	no	no	yes	no	no	4	4	2	3	92.50	4	4	3	3	3	1	3	5	5	5	5	3	3	5	3
2015	md15XXXX	Male	20	no	2	3	yes	yes	yes	2-4 hours	yes	yes	yes	no	yes	no	no	4	4	4	5	85.00	4	5	4	5	4	2	3	4	2	4	4	5	4	1	4
2015	md15XXXX	Female	19	no	2	4	yes	no	yes	2-4 hours	no	yes	yes	no	yes	yes	no	3	4	5	5	85.00	4	5	4	4	5	3	4	5	3	4	5	4	5	3	5
2015	md15XXXX	Female	20	no	4	4	yes	yes	yes	4-6 hours	yes	yes	yes	yes	yes	yes	yes	5	5	4	5	100.00	5	5	5	5	5	1	4	4	5	5	4	5	5	1	5
2015	md15XXXX	Female																				100.00	4	4	3	3	4	1	4	4	3	4	4	4	4	2	3
2015	md15XXXX	Female	19	no	4	4	yes	no	yes	<2 hours	no	yes	no	no	yes	no	no	4	3	3	3	100.00	4	4	5	5	4	4	4	4	3	4	5	5	5	5	3
2015	md15XXXX	Female	19	yes	4	4	yes	yes	yes	4-6 hours	no	yes	yes	no	yes	no	yes	5	5	4	5	95.00	4	5	5	4	4	1	3	5	3	5	4	4	3	1	4
2015	md15XXXX	Female	18	no	4	4	yes	yes	yes	2-4 hours	no	yes	yes	yes	yes		yes	5	5	5	5	85.00	5	5	3	2	4	2	4	4	5	5	4	5	5	2	1
2015	md15XXXX	Female	19	no	3	3	yes	yes	yes	<2 hours	no	yes	yes	no	yes	no	no	5	5	4	4	85.00	5	5	4	4	4	2	4	5	5	5	5	5	5	1	4
2015	md15XXXX	Female																				85.00	5	5	5	5	5	3	5	5	5	5	5	5	5	5	5
2015	md15XXXX	Female	19	no	4	4	yes	yes	yes	<2 hours	yes	yes	yes	no	yes	no	no	4	4	3	3	95.00	4	4	4	3	3	1	3	5	3	3	5	4	4	1	2
2015	md15XXXX	Female	19	yes	3	3	yes	yes	yes	<2 hours	no	yes	yes	yes	yes	no	no	3	3	3	3	85.00	4	4	4	4	4	3	4	4	4	4	3	3	3	4	4
2015	md15XXXX	Female	19	no	2	2	yes	yes	yes	2-4 hours	no	yes	yes	no	yes	yes	yes	5	4	4	4	85.00	5	5	5	4	4	4	4	4	4	4	4	4	4	4	4
2015	md15XXXX	Female	19	no	4	2	yes	yes	no	<2 hours	no	yes	no	no	yes	no	no	2	2	5	4	85.00	1	2	3	3	1	3	3	1	1	3	3	3	3	3	1
2015	md15XXXX	Female	18	yes	5	5	yes	yes	yes	2-4 hours	yes	yes	no	no	yes	no	no	5	5	4	5	100.00	5	4	4	4	5	1	1	5	3	5	5	5	5	1	4
2015	md15XXXX	Female	19	no	4	3	yes	yes	yes	2-4 hours	no	yes	yes	no	yes	no	no	5	5	5	5	85.00	5	5	5	5	5	3	5	5	5	5	5	5	5	5	5
2015	md15XXXX	Female	19	yes	3	3	yes	yes	yes	2-4 hours	no	yes	no	no	yes	yes	yes	3	4	4	5	85.00
2015	md15XXXX	Female	19	yes	4	4	yes	yes	yes	4-6 hours	yes	yes	no	no	yes	yes	yes	5	5	5	5	100.00	5	5	5	5	5	1	4	5	5	5	5	5	5	1	5
2015	md15XXXX	Female	20	no	5	5	yes	yes	no	<2 hours	yes	yes	yes	no	yes	yes	no	5	5	5	5	100.00	5	5	5	5	5	1	5	5	5	5	5	5	5	1	5
2015	md15XXXX	Male	19	no	5	5	yes	yes	yes	<2 hours	no	yes	yes	no	yes	no	no	3	4	4	3	100.00	3	4	3	3	2	3	2	3	3	4	4	3	3	1	2
2015	md15XXXX	Female	19	no	4	5	yes	yes	yes	4-6 hours	no	yes	yes	no	yes	yes	yes	4	5	5	5	87.50	5	5	5	3	5	1	3	5	3	4	5	5	4	1	3
2015	md15XXXX	Female	20	yes	3	4	yes	yes	yes	2-4 hours	no	yes	yes	no	yes	yes	yes	3	3	4	5	85.00	4	4	3	3	3	1	1	5	5	5	5	5	5	1	3
2015	md15XXXX	Male	19	yes	5	5	yes	yes	no	2-4 hours	yes	yes	yes	no	yes	no	no	4	4	5	4	90.00	4	4	5	5	5	1	4	5	5	5	4	5	4	1	5
2015	md15XXXX	Female	18	no	3	3	yes	yes	yes	<2 hours	no	yes	no	no	yes	no	no	3	3	3	2	85.00
2015	md15XXXX	Female	19	no	4	4	yes	yes	yes	2-4 hours	yes	yes	yes	yes	yes	yes	yes	4	4	3	5	84.00	4	4	4	3	1	3	1	1	1	3	3	1	4	5	1
2015	md15XXXX	Female	19	no	2	2	yes	yes	yes	2-4 hours	no	yes	yes	yes	yes	no	yes	4	4	2	3	85.00	4	4	2	2	2	2	4	3	3	4	4	3	2	4	3
2015	md15XXXX	Male	20	no	2	3	yes	yes	no	2-4 hours	no	yes	no	no	yes	no	no	4	4	1	1	85.00	4	5	5	5	4	3	5	5	3	4	5	4	5	1	4
2015	md15XXXX	Female	19	no	3	5	yes	yes	yes	2-4 hours	yes	no	no	no	no	no	no	3	3	2	4	85.00	2	2	1	1	2	1	1	4	2	2	3	3	2	1	3
2015	md15XXXX	Female	20	yes	2	2	yes	yes	yes	2-4 hours	no	yes	no	no	yes	no	no	1	1	1	2	85.00
2015	md15XXXX	Female	20	no	4	3	yes	yes	yes	<2 hours	yes	yes	yes	no	yes	yes	no	5	4	4	5	85.00	5	4	5	5	4	1	3	5	4	4	5	5	5	1	3
2015	md15XXXX	Male	19	no	5	5	yes	yes	yes	2-4 hours	no	yes	no	no	yes	no	yes	5	5	4	5	100.00	5	5	4	5	3	1	3	5	5	5	4	5	3	1	5
2015	md15XXXX	Female	18	yes	3	4	yes	yes	yes	4-6 hours	no	yes	yes	no	yes	no	no	5	5	5	5	90.00	4	4	4	5	4	1	4	4	4	4	4	4	4	1	4
2015	md15XXXX	Female	19	no	3	4	yes	yes	yes	2-4 hours	no	yes	yes	no	yes	no	yes	4	4	3	4	85.00	5	5	5	5	5	2	5	5	3	5	5	5	5	5	5
2015	md15XXXX	Female	19	no	3	3	yes	yes	yes	2-4 hours	no	yes	yes	no	yes	no	no	5	5	4	5	85.00	5	5	5	5	5	1	3	1	3	5	5	5	5	1	5
2015	md15XXXX	Male	18	no	4	4	yes	yes	yes	4-6 hours	no	yes	yes	no	yes	no	no	4	5	5	5	95.00	5	5	3	2	3	1	3	5	5	4	4	5	3	1	4
2015	md15XXXX	Male	18	yes	5	5	yes	yes	yes	4-6 hours	yes	yes	yes	yes	yes	yes	yes	5	5	5	5	85.00	5	5	5	5	5	1	3	3	4	3	4	4	3	2	5
2015	md15XXXX	Female	18	no	3	4	yes	yes	yes	2-4 hours	no	yes	yes	yes	yes	yes	yes	4	4	5	5	83.75	5	4	5	5	5	1	5	5	5	5	5	5	5	1	5
2015	md15XXXX	Male	19	no	4	4	yes	yes	yes	2-4 hours	no	yes	yes	yes	yes	yes	yes	5	5	5	5	85.00	5	5	4	3	5	3	5	5	4	4	4	5	5	2	5
2015	md15XXXX	Female	20	yes	4	5	yes	yes	yes	4-6 hours	no	yes	yes	no	yes	yes	yes	5	5	5	5	85.00	5	5	5	5	5	1	5	5	5	5	5	5	5	5	5
2015	md15XXXX	Male	20	no	4	5	yes	yes	yes	2-4 hours	no	yes	no	no	no	no	no	3	3	5	5	85.00	5	5	5	5	5	2	3	2	5	4	4	5	5	2	5
2015	md15XXXX	Male	21	no	3	3	yes	yes	no	<2 hours	no	yes	yes	no	yes	no	no	4	4	3	4	85.00	4	4	4	3	5	2	3	4	3	4	4	3	5	4	3
2015	md15XXXX	Female	19	no	2	3	yes	yes	yes	2-4 hours	yes	yes	yes	no	yes	yes	yes	3	3	5	5	85.00	4	4	5	4	4	3	4	4	4	4	4	5	5	3	4
2015	md15XXXX	Female	20	no	4	4	yes	yes	yes	2-4 hours	no	yes	yes	no	yes	no	yes	3	3	5	5	85.00	4	4	3	2	3	1	3	5	2	5	5	5	5	2	3
2015	md15XXXX	Female	18	no	5	5	yes	yes	yes	2-4 hours	no	yes	yes	yes	yes	yes	yes	5	5	5	5	95.00	5	5	5	5	5	5	5	5	5	5	5	5	5	5	5
2015	md15XXXX	Female	22	no	3	3	yes	yes	yes	2-4 hours	yes	yes	yes	yes	yes	yes	yes	3	4	4	4	85.00	4	4	4	5	4	3	3	5	5	4	4	4	4	3	4
2015	md15XXXX	Female	18	no	2	2	yes	yes	yes	4-6 hours	no	yes	yes	no	yes	yes	yes	4	4	4	5	100.00	4	5	5	5	4	2	3	4	4	5	5	5	5	3	4
2015	md15XXXX	Male	19	yes	4	4	yes	yes	yes	<2 hours	no	yes	yes	no	no	no	no	5	5	3	4	85.00
2015	md15XXXX	Male	19	no	3	3	yes	yes	yes	2-4 hours	yes	yes	yes	no	yes	no	no	3	3	3	3	85.00	4	4	4	4	3	3	3	4	2	3	4	3	3	2	3
2015	md15XXXX	Female	20	no	5	5	yes	yes	yes	2-4 hours	yes	yes	yes	no	yes	no	yes	5	5	5	4	81.75	5	5	5	5	5	3	5	5	5	5	5	5	5	3	5
2015	md15XXXX	Female	20	yes	3	3	yes	yes	yes	<2 hours	yes	yes	no	no	yes	no	no	5	5	5	5	83.75	5	5	5	5	5	1	5	5	5	5	5	5	5	1	5
2015	md15XXXX	Male	21	no	4	4	yes	yes	yes	>6 hours	yes	yes	yes	no	yes	no	yes	4	4	2	4	85.00	5	5	5	5	5	3	1	4	3	5	5	5	5	5	5
2015	md15XXXX	Female	18	no	3	3	yes	yes	yes	<2 hours	no	yes	no	yes	yes	yes	no	5	5	4	3	100.00	5	5	5	5	5	1	5	5	4	5	5	5	5	1	5
2015	md15XXXX	Female	28	yes	4	4	yes	yes	no	<2 hours	yes	yes	yes	no	yes	no	no	5	5	5	5	80.00	5	5	5	3	4	4	3	2	4	4	5	5	4	3	5
2015	md15XXXX	Female	18	yes	4	4	yes	yes	yes	<2 hours	yes	yes	yes	no	yes	yes	yes	5	5	4	4	100.00	4	4	5	5	3	1	3	5	5	5	5	4	4	2	5
2015	md15XXXX	Female	19	no	4	4	yes	yes	yes	2-4 hours	yes	yes	no	yes	yes	no	no	4	4	3	3	90.00	4	4	3	3	4	2	4	5	4	5	5	5	4	1	4
2015	md15XXXX	Male	19	no	4	5	yes	yes	yes	2-4 hours	no	yes	yes	no	yes	no	yes	4	4	4	5	85.00	4	4	4	5	4	3	3	3	3	3	3	4	3	5	3
2015	md15XXXX	Female	19	no	4	4	yes	yes	yes	>6 hours	no	yes	yes	no	yes	yes	yes	4	4	5	5	85.00	4	4	4	4	3	2	3	5	4	5	4	4	4	3	3
2015	md15XXXX	Female	18	no	3	3	yes	yes	yes	<2 hours	no	yes	yes	no	yes	no	no	5	5	3	4	85.00	5	4	5	4	5	5	5	4	5	5	4	3	3	4	5
2015	md15XXXX	Female	19	yes	4	4	yes	yes	yes	<2 hours	yes	yes	yes	yes	yes	yes	yes	5	5	5	5	85.00
2015	md15XXXX	Female	19	yes	4	5	yes	yes	yes	2-4 hours	no	yes	yes	no	yes	no	yes	5	5	5	4	100.00	5	4	5	5	5	2	4	5	5	5	5	5	5	1	5
2015	md15XXXX	Female	20	no	4	4	yes	yes	yes	2-4 hours	no	yes	yes	no	yes	yes	yes	4	4	5	5	85.00	4	4	5	4	3	3	3	4	2	4	4	4	3	1	3
2015	md15XXXX	Female	20	no	4	5	no	yes	yes	<2 hours	yes	yes	yes	no	yes	no	no	4	4	5	4	98.00	4	4	3	4	5	3	3	5	2	5	5	4	5	1	1
2015	md15XXXX	Male	19	no	3	3	yes	yes	yes	<2 hours	yes	yes	yes	no	yes	no	yes	1	3	3	5	85.00
2015	md15XXXX	Female	19	no	3	4	yes	yes	yes	2-4 hours	no	yes	yes	no	yes	yes	yes	5	5	4	4	85.00	5	5	5	5	4	1	4	5	5	4	5	5	5	2	4
2015	md15XXXX	Female	19	no	3	4	yes	yes	no	<2 hours	no	yes	no	no	yes	yes	yes	4	4	4	3	91.25	3	4	4	4	5	2	3	4	3	5	5	4	5	2	3
2015	md15XXXX	Female	20	no	3	3	yes	yes	yes	<2 hours	no	yes	no	no	yes	no	no	4	4	3	3	95.00	4	4	5	3	4	2	4	5	5	4	4	4	4	1	5
2015	md15XXXX	Male	19	no	5	5	yes	yes	yes	2-4 hours	no	yes	yes	no	yes	yes	yes	5	5	3	5	85.00	4	4	3	1	4	1	3	4	5	3	4	5	4	2	5
2015	md15XXXX	Male	18	no	4	4	yes	yes	yes	2-4 hours	yes	yes	no	no	yes	no	yes	2	2	3	4	85.00	4	3	4	4	3	2	3	4	3	4	3	4	4	3	3
2015	md15XXXX	Female	19	yes	2	2	yes	yes	no	<2 hours	no	yes	yes	no	yes	yes	no	4	4	5	4	100.00	4	4	5	5	4	2	2	1	3	5	4	5	5	1	4
2015	md15XXXX	Male	19	no	3	3	yes	yes	yes	2-4 hours	no	yes	yes	no	yes	yes	no	4	2	4	1	85.00
2015	md15XXXX	Female	19	no	5	5	yes	no	yes	<2 hours	no	yes	yes	yes	yes	yes	yes	5	5	3	5	100.00	4	5	3	3	5	1	4	4	4	4	5	5	4	1	4
2015	md15XXXX	Male	18	yes	4	4	yes	yes	yes	2-4 hours	no	yes	yes	no	yes	yes	yes	4	4	5	5	85.00	4	4	3	4	3	2	3	5	2	5	5	4	5	3	2
2015	md15XXXX	Female	19	no	4	4	yes	yes	yes	<2 hours	no	yes	yes	no	no	yes	yes	4	3	5	5	81.50	4	3	5	5	4	4	3	5	3	4	3	3	4	4	3
2015	md15XXXX	Female	18	no	3	4	yes	yes	yes	2-4 hours	no	yes	yes	no	yes	yes	yes	4	4	4	4	85.00	5	5	4	5	4	3	4	5	4	5	5	5	4	1	4
2015	md15XXXX	Female	19	no	3	4	yes	yes	yes	2-4 hours	no	yes	no	no	yes	no	yes	3	4	5	5	92.50	4	4	4	3	2	2	2	3	2	3	4	4	3	3	3
2015	md15XXXX	Female	19	yes		3	yes	yes	yes	2-4 hours	yes	yes	no	no	yes		yes	3	4	3	5	85.00
2015	md15XXXX	Female	19	no	3	4	yes	yes	yes	<2 hours	no	yes	no	no	yes	no	yes	5	4	4	4	85.00
2015	md15XXXX	Female	18	yes	5	5	yes	yes	yes	2-4 hours	no	yes	no	yes	yes	yes	yes	5	4	4	5	85.00	4	4	5	5	5	3	3	5	3	5	5	4	4	4	5
2015	md15XXXX	Female	19	no	4	4	yes	yes	yes	<2 hours	no	yes	yes	no	no	no	no	4	4	5	5	85.00	4	4	5	5	4	1	4	5	5	5	5	5	5	1	5
2015	md15XXXX	Female	19	no	3	2	yes	yes	yes	2-4 hours	yes	no	no	yes	no	yes	yes	4	4	5	5	85.00	3	3	4	4	3	4	3	1	4	2	3	3	3	4	4
2015	md15XXXX	Female	19	yes	4	4	yes	yes	yes	<2 hours	no	yes	yes	yes	yes	yes	yes	3	4	3	4	85.00	4	4	4	3	4	1	3	4	2	4	4	4	3	4	3
2015	md15XXXX	Female	21	no	5	5	yes	yes	yes	2-4 hours	no	yes	yes	yes	yes	no	no	5	5	5	5	85.00	4	5	4	5	5	1	3	5	4	5	5	5	5	1	3
2015	md15XXXX	Male	19	no	5	5	yes	yes	yes	4-6 hours	no	yes	no	no	yes	no	no	4	4	5	5	85.00	5	5	4	5	5	1	4	5	5	5	5	5	4	1	5
2015	md15XXXX	Female	19	no	3	3	yes	yes	yes	<2 hours	no	yes	yes	yes	yes	yes	yes	2	4	5	4	85.00	3	5	2	3	1	2	1	1	1	2	2	2	2	2	3
2015	md15XXXX	Female	19	no	3	4	yes	yes	yes	<2 hours	yes	yes	yes	yes	yes	yes	yes	3	2	4	5	85.00	1	2	4	2	3	3	4	2	3	5	4	4	3	4	4
2015	md15XXXX	Female	19	no	4	4	yes	yes	yes	2-4 hours	yes	yes	yes	yes	yes	no	no	4	4	5	5	85.00	5	4	4	4	4	2	3	4	4	4	5	4	4	2	5
2015	md15XXXX	Female	19	yes	4	4	yes	yes	yes	2-4 hours	no	yes	no	yes	yes	yes	yes	3	3	5	5	100.00	3	3	4	4	4	4	4	3	3	4	4	4	4	3	3
2015	md15XXXX	Female	19	no	3	3	yes	yes	yes	<2 hours	no	yes	yes	no	yes	no	no	3	3	4	3	85.00	3	3	3	5	4	4	2	5	5	4	5	4	4	1	5
2015	md15XXXX	Male	19	no	3	3	yes	yes	yes	2-4 hours	no	yes	yes	no	yes	no	yes	5	5	5	5	85.00	5	5	5	5	5	5	4	4	4	3	3	3	3	3	3
2015	md15XXXX	Male	18	no	4	4	yes	yes	yes	4-6 hours	no	yes	no	no	yes	no	no	1	2	3	4	85.00	1	2	4	4	2	2	3	5	2	4	1	1	2	3	2
2015	md15XXXX	Male	19	no	5	5	yes	yes	yes	2-4 hours	yes	yes	yes	no	yes	no	yes	2	4	3	5	85.00	1	1	1	2	3	1	2	1	1	2	2	2	2	1	2
2015	md15XXXX	Female	19	yes	5	5	yes	yes	yes	>6 hours	yes	yes	yes	yes	yes	yes	yes	5	5	5	5	85.00	5	5	5	5	5	5	5	5	5	5	5	5	5	5	5
2015	md15XXXX	Female	19	no	5	5	yes	yes	yes	2-4 hours	no	yes	yes	no	yes	yes	yes	3	3	5	5	85.00
2015	md15XXXX	Female	26	no	3	3	yes	yes	yes	2-4 hours	no	yes	yes	yes	yes	no	no	4	4	4	4	85.00	4	5	4	3	4	3	3	4	4	4	4	4	4	2	5
2016	md16XXXX	Male	20	yes	5	5	yes	yes	yes	2-4 hours	no	yes	yes	yes	yes	no	no	4	4	5	5		4	4	4	5	3	1	1	4	3	3	5	2	3	1	3
2016	md16XXXX	Female	19	yes	2	1	yes	yes	yes	2-4 hours	no	yes	yes	yes	yes	no	yes	1	2	3	2	98.00	3	4	4	4	2	2	1	2	3	3	4	2	2	4	4
2016	md16XXXX	Female	18	yes	5	4	yes	yes	yes	<2 hours	yes	yes	yes	no	yes	yes	yes	3	4	5	4	100.00	2	3	2	4	2	4	2	4	2	4	2	2	3	1	3
2016	md16XXXX	Female	18	no	3	3	yes	yes	yes	2-4 hours	yes	yes	yes	yes	yes	yes	yes	5	5	4	5	85.00	3	4	4	4	4	1	2	5	4	4	5	4	5	2	4
2016	md16XXXX	Female																				85.00	5	5	5	5	4	2	3	5	5	5	5	5	5	1	5
2016	md16XXXX	Male	19	yes	3	5	yes	yes	yes	2-4 hours	no	yes	yes	yes	yes	yes	yes	5	5	4	4	100.00	5	5	3	3	4	3	4	5	5	5	5	5	4	2	4
2016	md16XXXX	Male	18	no	5	5	yes	yes	yes	<2 hours	no	yes	no	no	yes	no	yes	4	4	4	4	100.00	4	4	4	2	4	3	3	4	3	4	4	4	4	1	3
2016	md16XXXX	Female	19	no	4	2	yes	yes	yes	2-4 hours	no	yes	yes	no	yes	yes	yes	5	5	4	4	100.00	5	5	5	4	5	2	4	5	2	4	5	5	5	1	2
2016	md16XXXX	Female	19	no	5	5	yes	yes	yes	2-4 hours	yes	yes	yes	no	yes	yes	no	5	5	5	5	85.00	5	5	5	5	5	1	5	5	5	5	5	5	5	1	5
2016	md16XXXX	Female	19	no	4	3	yes	yes	yes	<2 hours	no	yes	no	no	yes	yes	no	4	5	4	4	85.00	5	5	5	5	5	1	4	5	4	5	5	5	5	1	5
2016	md16XXXX	Female	19	no	3	4	yes	yes	yes	2-4 hours	no	yes	yes	no	yes	yes	no	4	4	5	4	100.00	4	4	5	5	5	2	4	4	5	5	5	5	5	1	4
2016	md16XXXX	Male	18	yes	5	5	yes	yes	yes	<2 hours	no	yes	yes	yes	yes	yes	yes	5	5	4	5	100.00	5	5	5	5	5	1	3	5	5	5	5	5	5	1	5
2016	md16XXXX	Female	19	no	2	3	yes	yes	yes	<2 hours	no	yes	yes	no	yes	yes	yes	3	3	4	4	100.00	3	2	4	4	3	1	3	5	3	5	5	5	5	1	4
2016	md16XXXX	Female																				80.00	4	5	4	4	3	4	4	4	4	5	4	4	4	3	3
2016	md16XXXX	Male	19	no	5	5	yes	yes	yes	<2 hours	no	yes	yes	yes	yes	yes	yes	5	5	5	5	95.00	5	5	3	4	4	1	3	5	3	4	4	4	5	1	4
2016	md16XXXX	Male	18	no	5	5	yes	yes	yes	4-6 hours	yes	yes	yes	no	yes	yes	yes	5	5	5	5	85.00	5	5	5	3	3	1	1	4	3	4	4	5	5	1	3
2016	md16XXXX	Female	19	no	3	3	yes	yes	no	<2 hours	no	yes	yes	no	yes	yes	yes	4	4	5	4	95.00	5	5	5	4	3	1	3	5	3	4	5	5	4	1	3
2016	md16XXXX	Male	19	no	4	4	yes	yes	yes	<2 hours	no	yes	yes	yes	yes	yes	yes	5	5	4	4	88.00	5	5	5	4	4	1	4	5	5	5	5	5	5	1	3
2016	md16XXXX	Male	18	no	2	2	yes	yes	yes	4-6 hours	yes	yes	yes	yes	yes	yes	yes	4	4	3	3	95.00	5	5	3	5	1	1	1	5	3	5	2	5	3	5	5
2016	md16XXXX	Female	18	no	1	1	yes	yes	yes	2-4 hours	no	yes	yes	no	yes	no	no	1	1	1	1	100.00	4	4	5	5	1	1	2	5	5	5	5	5	5	1	5
2016	md16XXXX	Female																				85.00	2	4	5	5	3	1	3	5	4	4	4	5	5	1	4
2016	md16XXXX	Female	19	no	5	5	yes	yes	yes	4-6 hours	yes	yes	yes	no	yes	yes	yes	5	5	5	5	100.00	5	5	5	5	5	1	3	5	5	5	5	5	5	1	5
2016	md16XXXX	Female	19	no	5	4	yes	yes	yes	2-4 hours	yes	yes	yes	no	yes	no	no	5	5	5	5	98.00	5	5	5	5	4	4	2	4	3	4	5	4	5	1	4
2016	md16XXXX	Male	18	no	5	5	no	no	no	<2 hours	no	no	no	no	no	no	no	1	1	1	5	90.00	1	1	1	1	1	1	1	5	1	1	1	1	1	1	1
2016	md16XXXX	Female	19	no	5	5	yes	yes	yes	>6 hours	no	yes	yes	no	yes	no	yes	3	2	5	5	85.00	3	3	5	5	3	2	1	5	5	5	5	3	3	1	5
2016	md16XXXX	Female	19	no	5	5	yes	yes	yes	4-6 hours	no	yes	yes	no	yes	no	yes	3	3	3	1	85.00	3	3	5	5	3	2	1	5	5	5	5	3	3	1	3
2016	md16XXXX	Male	19	yes	4	4	yes	yes	yes	2-4 hours	no	yes	yes	yes	yes	yes	yes	5	5	4	4	85.00	4	4	4	4	4	2	4	4	4	4	5	4	4	2	4
2016	md16XXXX	Female	19	no	3	3	yes	yes	yes	<2 hours	no	yes	yes	yes	yes	yes	no	3	4	4	4	95.00	4	4	5	4	4	3	3	5	5	5	5	4	5	3	5
2016	md16XXXX	Female	19	yes	4	5	yes	yes	yes	2-4 hours	yes	yes	yes	yes	yes	yes	yes	5	5	5	5	100.00	5	5	5	4	3	1	2	5	5	5	5	4	4	1	3
2016	md16XXXX	Female	19	no	5	5	yes	yes	no	<2 hours	yes	yes	yes	yes	yes	yes	yes	5	5	5	3	100.00	5	5	4	4	3	2	4	3	3	5	5	4	5	1	4
2016	md16XXXX	Male	20	no	5	4	no	no	yes	<2 hours	yes	yes	yes	no	yes	yes	yes	3	3	3	4	98.00	4	4	4	4	3	1	4	4	1	5	4	4	4	5	3
2016	md16XXXX	Female	19	no	4	4	yes	yes	yes	<2 hours	yes	yes	yes	no	yes	yes	yes	5	5	5	5	100.00	5	5	4	4	5	1	4	5	4	5	5	5	5	1	4
2016	md16XXXX	Female	19	no	4	2	yes	yes	yes	4-6 hours	yes	yes	yes	no	yes	no	yes	3	3	5	3	85.00	3	2	3	5	3	2	3	5	4	4	4	3	4	1	4
2016	md16XXXX	Female	19	no	3	4	yes	yes	yes	<2 hours	yes	yes	yes	yes	yes	yes	yes	4	4	5	5	85.00	4	4	3	4	3	1	3	5	3	4	5	4	4	4	3
2016	md16XXXX	Female																				85.00	3	3	3	3	3	3	3	3	3	3	3	3	3	3	3
2016	md16XXXX	Female	19	no	4	3	yes	yes	yes	2-4 hours	yes	yes	yes	no	yes	yes	yes	4	4	3	5	100.00	4	4	4	4	4	1	3	5	4	4	5	4	5	4	5
2016	md16XXXX	Male	19	no	2	2	yes	yes	yes	<2 hours	no	yes	no	no	yes	yes	yes	4	5	5	5	85.00	4	4	5	3	4	3	3	4	3	5	4	4	4	1	3
2016	md16XXXX	Female	19	no	2	2	yes	yes	yes	<2 hours	no	yes	yes	yes	yes	yes	no	3	3	2	4	100.00	4	4	3	3	2	1	2	1	2	3	3	2	3	1	3
2016	md16XXXX	Female	19	no	4	4	yes	yes	yes	2-4 hours	no	yes	yes	yes	yes	yes	yes	5	4	4	5	93.75	5	5	5	5	5	4	5	4	4	4	5	5	5	5	5
2016	md16XXXX	Male	19	yes	3	4	yes	yes	yes	<2 hours	no	yes	yes	yes	yes	yes	no	3	3	4	5	81.75	3	3	1	1	2	1	2	5	1	5	1	3	5	4	1
2016	md16XXXX	Female	18	no	4	3	yes	yes	yes	<2 hours	no	yes	yes	no	yes	no	yes	4	4	4	4	100.00	4	5	3	4	4	3	3	4	2	3	4	4	4	2	3
2016	md16XXXX	Female	19	no	3	3	yes	yes	yes	4-6 hours	no	yes	yes	no	yes	no	no	5	5	5	5	100.00	5	5	5	4	3	1	3	5	3	5	5	5	5	3	3
2016	md16XXXX	Female																				85.00	5	5	5	5	5	1	3	5	5	5	5	5	5	1	5
2016	md16XXXX	Female	19	no	3	4	yes	yes	yes	<2 hours	no	yes	yes	no	yes	yes	yes	5	5	4	3	100.00	5	4	5	5	3	1	3	5	3	3	3	4	3	1	4
2016	md16XXXX	Female																				85.00	5	5	5	5	4	2	3	5	5	5	5	5	5	1	5
2016	md16XXXX	Female	19	no	1	3	yes	yes	yes	<2 hours	no	yes	yes	yes	yes	yes	yes	5	4	5	5	85.00	5	5	5	5	3	3	3	3	4	4	5	4	4	1	4
2016	md16XXXX	Female	19	no	4	4	yes	yes	yes	<2 hours	no	yes	yes	no	yes	no	no	4	4	5	4	100.00	5	5	4	4	3	3	4	4	4	4	5	4	5	1	4
2016	md16XXXX	Female	19	no	4	4	yes	yes	yes	2-4 hours	yes	yes	yes	no	no	no	no	5	4	5	5	100.00	4	4	5	5	5	1	3	5	4	5	5	5	5	1	5
2016	md16XXXX	Male	19	yes	4	4	yes	yes	yes	<2 hours	yes	yes	yes	no	yes	yes	yes	3	4	3	5	95.00	5	5	5	5	1	1	1	3	2	4	4	4	4	1	4
2016	md16XXXX	Female	19	no	3	4	yes	yes	yes	2-4 hours	no	yes	yes	no	yes	yes	yes	4	5	4	5	85.00	4	4	5	5	3	1	3	5	4	4	4	4	4	1	4
2016	md16XXXX	Female	19	no	3	4	yes	yes	yes	4-6 hours	no	yes	yes	no	yes	yes	yes	4	3	4	4	100.00	4	5	5	5	4	1	3	4	4	5	5	5	4	1	5
2016	md16XXXX	Male	18	no	5	5	yes	yes	yes	4-6 hours	no	yes	yes	no	yes	no	yes	5	5	5	5	100.00	5	5	3	3	3	3	2	4	2	5	5	5	4	1	3
2016	md16XXXX	Male	19	no	4	4	yes	yes	yes	2-4 hours	yes	yes	yes	yes	yes	yes	yes	3	3	5	5	100.00	4	4	5	4	3	1	2	5	5	3	3	2	3	3	4
2016	md16XXXX	Female	19	no	4	4	yes	yes	yes	4-6 hours	no	yes	yes	no	yes	yes	yes	4	4	4	4	100.00	3	3	5	5	5	2	5	5	5	5	5	5	4	1	5
2016	md16XXXX	Female																				85.00	5	5	5	5	5	1	5	5	5	5	5	5	4	1	5
2016	md16XXXX	Male	18	no	5	5	yes	yes	yes	>6 hours	yes	yes	yes	yes	yes	yes	yes	3	5	5	5	85.00	5	5	4	4	3	2	3	5	3	5	5	5	5	2	3
2016	md16XXXX	Female	18	no	4	4	yes	yes	yes	<2 hours	no	yes	no	no	yes	no	no	4	5	5	5	85.00	5	5	5	5	5	1	3	5	4	5	5	5	5	2	4
2016	md16XXXX	Female																				85.00	5	5	4	5	5	1	4	5	4	5	5	4	5	1	4
2016	md16XXXX	Female	19	no	4	4	yes	yes	yes	4-6 hours	yes	yes	yes	no	yes	yes	yes	4	4	5	5	100.00	4	4	4	5	5	1	3	5	3	5	4	5	5	2	4
2016	md16XXXX	Female	19	no	5	5	yes	yes	yes	2-4 hours	no	yes	yes	no	yes	yes	yes	5	5	5	5	85.00	4	4	4	5	5	1	3	5	4	5	5	5	5	4	3
2016	md16XXXX	Male	18	no	3	4	yes	yes	yes	<2 hours	no	yes	yes	yes	yes	no	yes	4	4	5	5	95.00	4	4	5	5	4	2	4	5	4	3	5	5	5	1	5
2016	md16XXXX	Male																				85.00	5	5	5	4	5	2	2	4	5	4	5	5	5	1	5
2016	md16XXXX	Female	19	no	4	5	yes	no	yes	<2 hours	no	yes	yes	no	yes	no	yes	5	5	3	5	93.00	4	3	4	4	5	2	2	5	3	3	3	3	4	2	4
2016	md16XXXX	Female	19	no	4	4	yes	yes	yes	2-4 hours	no	yes	yes	no	yes	yes	yes	4	5	4	5	90.00	5	4	4	4	4	3	4	4	4	4	4	3	4	3	5
2016	md16XXXX	Female	18	no	3	3	yes	yes	yes	<2 hours	yes	yes	yes	yes	yes	yes	yes	3	4	5	5	85.00	3	3	4	4	4	2	2	4	3	3	4	3	3	1	4
2016	md16XXXX	Female	19	no	4	4	yes	yes	yes	2-4 hours	yes	yes	yes	no	yes	no	no	2	3	4	4	80.00	3	3	4	4	2	2	2	4	4	4	4	4	4	2	3
2016	md16XXXX	Female	19	no	4	5	yes	yes	yes	4-6 hours	no	yes	yes	yes	yes	yes	yes	5	5	4	5	100.00	5	5	5	5	3	1	3	4	4	5	5	5	5	3	4
2016	md16XXXX	Female	19	no	4	4	yes	yes	yes	>6 hours	no	yes	yes	yes	yes	yes	yes	3	4	5	5	95.00	5	5	5	5	5	2	5	2	5	5	5	5	5	1	5
2016	md16XXXX	Male	19	no	3	3	yes	yes	yes	<2 hours	no	yes	yes	no	yes	no	no	4	4	5	5	84.00	4	4	3	3	3	3	3	4	3	4	4	4	4	3	2
2016	md16XXXX	Female	19	no	3	3	yes	yes	yes	2-4 hours	no	yes	yes	yes	yes	no	yes	4	4	4	5	100.00	5	5	4	3	3	1	3	5	3	4	5	3	3	1	3
2016	md16XXXX	Female	19	no	4	4	yes	yes	yes	2-4 hours	no	yes	yes	no	yes	no	yes	4	4	4	4	100.00	4	4	4	5	5	1	4	5	4	5	5	4	5	1	4
2016	md16XXXX	Male	19	no	4	4	yes	yes	yes	>6 hours	yes	yes	no	yes	yes	yes	yes	3	3	4	5	100.00	3	3	4	4	3	3	2	4	3	4	4	3	3	1	3
2016	md16XXXX	Female	19	no	3	3	yes	no	yes	2-4 hours	no	yes	no	no	yes	no	no	2	2	4	4	100.00	3	3	3	3	3	3	3	3	3	3	3	3	3	3	3
2016	md16XXXX	Female	19	no	3	3	yes	no	yes	<2 hours	no	yes	yes	no	yes	no	no	3	3	4	4	80.00	4	4	5	5	5	1	2	4	3	5	4	3	4	1	4
2016	md16XXXX	Female	19	no	3	3	yes	yes	yes	<2 hours	yes	no	no	no	no	no	no	5	5	3	4	95.00	5	5	5	4	5	1	4	4	4	4	4	5	4	3	4
2016	md16XXXX	Male	19	no	5	5	yes	yes	yes	4-6 hours	no	yes	yes	no	no	no	no	4	4	5	5	100.00	4	4	3	2	4	1	4	4	3	5	5	4	5	1	2
2016	md16XXXX	Female	18	no	4	3	yes	yes	yes	<2 hours	no	yes	yes	no	yes	yes	yes	4	4	3	4	100.00	2	3	4	3	2	1	2	5	4	4	4	4	4	1	3
2016	md16XXXX	Female	18	no	3	3	yes	yes	yes	<2 hours	yes	yes	yes	no	yes	yes	yes	5	5	4	4	85.00	5	5	4	3	1	3	3	2	3	5	4	5	3	1	3
2016	md16XXXX	Female	18	no	2	2	yes	yes	yes	<2 hours	no	yes	no	no	yes	no	no	1	2	1	2	99.00	5	5	5	5	5	1	5	5	3	5	5	5	5	1	5
2016	md16XXXX	Female																				85.00	5	5	4	3	4	3	3	4	3	4	4	4	5	3	4
2016	md16XXXX	Female	19	no	4	4	yes	yes	yes	2-4 hours	no	yes	yes	no	yes	yes	yes	4	4	5	5	95.00	5	5	5	5	5	1	4	5	5	4	5	4	5	1	4
2016	md16XXXX	Male	18	no	3	3	no	yes	yes	<2 hours	yes	yes	yes	no	no	no	yes	4	4	5	4	100.00	4	4	5	5	4	3	3	4	5	5	5	5	5	3	5
2016	md16XXXX	Female	19	no	4	5	yes	yes	yes	<2 hours	yes	yes	yes	yes	yes	yes	yes	3	3	1	2	83.00	3	3	5	5	3	3	2	5	3	5	5	5	5	1	4
2016	md16XXXX	Female	19	yes	5	5	yes	yes	yes	4-6 hours	no	yes	yes	yes	yes	yes	yes	4	5	5	5	85.00	5	5	5	5	5	2	4	5	4	5	5	5	5	1	4
2016	md16XXXX	Female	18	yes	4	5	yes	yes	yes	2-4 hours	yes	yes	yes	yes	yes	no	no	5	5	5	5	100.00	5	5	5	4	5	1	4	5	5	5	5	5	5	1	4
2016	md16XXXX	Female	19	yes	4	4	yes	yes	yes	2-4 hours	yes	yes	yes	no	yes	no	no	5	5	5	5	85.00	4	4	4	4	4	1	4	2	1	5	5	5	5	1	5
2016	md16XXXX	Male	19	yes	4	3	no	no	yes	2-4 hours	yes	yes	yes	yes	yes	no	no	2	2	3	4	80.00	2	3	4	5	3	3	2	5	5	4	4	4	3	1	4
2016	md16XXXX	Male																				85.00	3	4	2	3	4	4	3	4	2	3	2	1	2	2	5
2016	md16XXXX	Female	19	no	5	5	yes	yes	yes	4-6 hours	no	yes	yes	no	yes	yes	yes	5	5	5	5	100.00	5	5	5	5	5	1	3	5	5	5	5	5	5	1	5
2016	md16XXXX	Female	19	no	5	5	yes	yes	yes	2-4 hours	no	yes	yes	yes	yes	yes	yes	5	5	5	5	100.00	5	5	4	4	5	2	2	5	5	5	5	5	5	1	5
2016	md16XXXX	Male	19	no	5	5	yes	yes	yes	>6 hours	no	yes	yes	no	yes	yes	yes	5	5	4	5	100.00	5	5	5	5	4	2	1	3	3	4	4	5	4	1	5
2016	md16XXXX	Female																				85.00	5	5	5	5	5	2	5	5	5	5	5	5	5	1	5
2016	md16XXXX	Female	19	yes	3	2	yes	yes	yes	>6 hours	no	yes	no	no	yes	no	no	4	5	3	5	92.00	5	5	5	5	4	1	3	1	1	1	1	2	1	5	2
2016	md16XXXX	Female	19	no	4	4	yes	yes	yes	2-4 hours	no	yes	yes	no	yes	no	yes	4	5	5	5	85.00	5	4	3	3	4	3	4	5	4	5	4	4	3	2	4
2016	md16XXXX	Male	19	no	5	4	yes	yes	yes	2-4 hours	no	yes	yes	no	yes	no	no	3	3	3	3	85.00	4	3	3	4	3	3	3	4	3	4	4	3	4	2	4
2016	md16XXXX	Female	19	no	3	3	yes	yes	yes	<2 hours	no	yes	yes	yes	yes	yes	yes	4	5	4	4	94.00	5	5	5	5	5	2	4	5	5	5	5	5	5	2	5
2016	md16XXXX	Male	19	yes	4	4	yes	yes	yes	2-4 hours	yes	yes	yes	no	yes	no	no	4	5	3	4	85.00	5	4	5	4	4	3	5	2	5	5	5	5	5	1	3
2016	md16XXXX	Female																				85.00	5	5	5	5	5	1	3	5	4	5	5	5	5	1	5
2016	md16XXXX	Female	20	no	5	5	yes	yes	yes	<2 hours	yes	yes	yes	no	yes	yes	yes	5	5	5	5	100.00	5	5	5	5	5	1	3	5	5	5	5	5	5	1	3
2016	md16XXXX	Female	19	yes	5	5	yes	yes	yes	<2 hours	no	yes	yes	yes	yes	yes	yes	5	5	5	5	100.00	5	5	5	5	1	1	4	5	4	5	5	5	4	1	3
2016	md16XXXX	Male																				85.00	3	3	4	4	2	1	1	5	3	4	3	4	3	1	4
2016	md16XXXX	Female	19	no	3	4	yes	yes	yes	<2 hours	yes	yes	yes	no	yes	no	no	4	4	3	5	40.00
2016	md16XXXX	Male																				80.00	4	5	5	5	5	3	5	4	4	5	5	4	4	4	3
2016	md16XXXX	Female	18	no	4	4	yes	yes	yes	2-4 hours	no	yes	yes	no	yes	yes	yes	5	5	4	5	95.00	4	4	4	5	3	1	3	5	3	5	5	4	5	1	3
2016	md16XXXX	Male	19	no	3	3	yes	yes	yes	<2 hours	no	yes	yes	no	yes	yes	yes	5	5	4	5	100.00	5	5	3	3	4	1	5	5	3	5	5	4	4	1	3
2016	md16XXXX	Male	18	yes	4	4	yes	yes	yes	4-6 hours	no	yes	yes	yes	yes	yes	yes	2	3	5	5	85.00	3	3	3	4	3	1	2	3	1	4	4	4	4	3	1
2016	md16XXXX	Male	19	no	5	5	yes	yes	yes	>6 hours	no	yes	yes	yes	yes	yes	yes	5	5	5	5	85.00	5	5	5	5	4	1	3	5	5	4	5	5	5	1	5
2016	md16XXXX	Male																				85.00	3	2	3	3	3	2	2	3	3	4	3	3	3	3	3
2016	md16XXXX	Male	19	yes	3	4	yes	yes	yes	2-4 hours	no	yes	yes	yes	yes	no	no	5	5	4	5	100.00	5	5	5	5	4	1	4	5	4	4	4	4	4	1	4
2016	md16XXXX	Male	19	no	4	4	yes	yes	yes	<2 hours	no	yes	yes	no	yes	no	no	5	5	5	5	85.00	5	5	5	5	4	2	5	5	4	5	5	5	4	2	5
2016	md16XXXX	Female																				85.00	5	4	5	5	4	1	4	5	3	5	5	5	5	5	5
2016	md16XXXX	Female	19	yes	4	5	yes	yes	yes	>6 hours	no	yes	yes	yes	yes	yes	yes	5	5	5	5	85.00	5	5	4	4	5	1	3	5	5	5	5	5	3	1	4
2016	md16XXXX	Female	18	no	3	4	yes	no	yes	2-4 hours	no	yes	no	no	yes	no	no	3	4	4	4	100.00	3	3	3	4	3	2	3	4	3	4	3	3	3	2	3
2016	md16XXXX	Male	19	no	5	5	yes	yes	yes	2-4 hours	no	yes	no	no	yes	no	yes	4	4	4	5	85.00	4	4	4	4	2	1	2	4	5	4	4	4	4	3	4
2016	md16XXXX	Female	19	no	4	4	yes	yes	yes	2-4 hours	no	yes	yes	no	yes	no	yes	4	4	5	5	100.00	5	4	5	5	5	1	4	5	5	5	5	4	5	1	5
2016	md16XXXX	Male	18	no	4	5	yes	yes	yes	<2 hours	no	yes	yes	yes	yes	yes	yes	4	3	5	3	100.00	3	3	4	4	1	1	1	5	4	4	3	2	3	1	3
2016	md16XXXX	Female	19	no	4	4	yes	yes	yes	4-6 hours	no	yes	yes	no	yes	no	no	4	4	5	5	85.00	5	5	5	5	5	1	4	5	5	4	5	4	5	1	5
2016	md16XXXX	Male	30	no	3	4	yes	yes	yes	<2 hours	no	yes	no	no	no	no	no	4	4	4	4	100.00	5	5	5	5	5	1	5	5	5	5	5	5	5	1	3
2016	md16XXXX	Female	18	no	4	5	yes	yes	yes	4-6 hours	yes	yes	yes	no	yes	no	yes	4	4	4	5	100.00	5	5	5	5	5	1	5	1	5	5	5	5	5	1	5
2016	md16XXXX	Female	18	no	2	3	yes	yes	yes	<2 hours	no	yes	yes	no	yes	no	no	2	2	3	1	85.00	4	4	3	3	1	1	1	5	3	5	3	3	3	3	3
2016	md16XXXX	Female																				85.00	5	5	5	5	5	3	3	5	4	5	5	5	4	1	4
2016	md16XXXX	Female																				85.00	4	4	2	2	2	2	2	5	2	4	3	3	3	2	3
2016	md16XXXX	Male	19	no	4	4	yes	yes	yes	2-4 hours	yes	yes	yes	yes	yes	yes	yes	4	5	4	5	85.00	5	5	4	4	5	1	5	5	5	5	5	5	5	1	5
2016	md16XXXX	Male	19	yes	4	5	yes	yes	yes	<2 hours	yes	no	yes	yes	yes	yes	yes	4	5	4	3	95.00	2	3	4	3	3	3	2	4	3	2	3	4	3	2	4
2016	md16XXXX	Female	18	no	4	4	yes	yes	yes	4-6 hours	no	yes	yes	yes	yes	yes	yes	5	5	5	5	100.00	5	4	5	5	5	1	2	5	3	5	5	5	5	1	5
2016	md16XXXX	Male																				85.00	4	3	3	5	5	3	3	5	3	3	3	3	3	1	3
2016	md16XXXX	Female	18	no	4	4	yes	yes	yes	<2 hours	no	no	no	no	no	no	no	4	5	5	5	95.00	4	5	5	5	5	1	4	5	4	4	5	4	5	1	5
2016	md16XXXX	Male	19	no	5	5	yes	no	yes	4-6 hours	no	yes	yes	no	yes	no	no	4	5	5	5	100.00	3	4	3	4	2	1	4	4	5	5	4	5	5	3	3
2016	md16XXXX	Female	18	no	5	5	yes	yes	yes	2-4 hours	yes	yes	yes	yes	yes	no	no	5	5	5	5	100.00	3	4	2	4	2	2	3	2	2	3	4	2	3	4	3
2016	md16XXXX	Female	18	no	3	3	yes	no	yes	2-4 hours	no	yes	yes	no	yes	yes	no	3	3	4	5	100.00	3	3	3	3	3	3	2	4	3	3	3	3	3	2	3
2016	md16XXXX	Male	20	yes	2	3	yes	yes	yes	2-4 hours	no	yes	yes	no	yes	no	yes	5	5	4	5	87.86	5	5	5	4	3	1	4	5	5	4	4	5	3	1	5
2016	md16XXXX	Female	19	no	3	3	yes	no	yes	<2 hours	no	yes	no	no	yes	no	no	4	4	4	4	98.00	4	5	3	5	4	1	4	5	4	5	5	5	5	1	3
2016	md16XXXX	Female	18	no	4	4	yes	yes	yes	2-4 hours	no	yes	yes	yes	yes	yes	yes	5	5	5	5	85.00	4	4	5	3	4	3	4	4	5	5	5	3	3	1	4
2016	md16XXXX	Female	19	no	5	5	yes	yes	yes	4-6 hours	yes	yes	yes	no	yes	yes	yes	5	5	4	5	85.00	5	5	5	5	4	3	3	5	4	5	3	5	5	4	3
2016	md16XXXX	Female	19	no	4	4	yes	yes	yes	4-6 hours	yes	yes	yes	yes	yes	yes	yes	4	4	4	5	85.00	4	4	4	5	5	3	4	5	3	5	3	4	4	4	3
2016	md16XXXX	Female	19	no	4	4	yes	yes	yes	<2 hours	no	yes	yes	no	yes	no	yes	5	5	5	4	85.00	5	5	5	5	5	1	5	5	5	5	5	5	5	1	5
2016	md16XXXX	Female																				83.00	4	5	4	3	3	1	3	5	3	5	4	4	5	1	3
2016	md16XXXX	Male																				85.00	4	4	2	3	4	1	3	5	4	4	4	3	5	1	3
2016	md16XXXX	Male																				80.00	4	4	4	3	4	1	4	5	4	5	5	4	5	2	3
2016	md16XXXX	Male	18	no	5	5	yes	yes	yes	2-4 hours	no	yes	yes	yes	yes	yes	yes	5	5	5	4	85.00	5	5	4	4	4	1	1	5	5	4	3	4	4	1	5
2016	md16XXXX	Male	19	no	1	2	no	no	yes	2-4 hours	no	no	yes	no	yes	no	no	3	1	3	4	85.00	1	3	3	3	3	2	3	4	3	4	3	3	4	4	4
2016	md16XXXX	Female																				85.00	5	5	5	5	5	1	5	5	5	5	5	5	5	5	5
2016	md16XXXX	Male	19	no	4	4	yes	yes	yes	<2 hours	yes	yes	no	no	no	no	no	4	4	4	4	100.00	4	4	3	3	5	1	4	5	4	4	5	4	4	1	3
2016	md16XXXX	Female																				80.00	5	5	5	5	5	1	5	5	5	5	5	5	5	1	5
2016	md16XXXX	Female	19	no	5	5	yes	yes	yes	<2 hours	no	yes	yes	no	yes	yes	yes	5	5	5	5	83.00	5	5	5	5	5	2	4	5	4	5	5	5	5	1	5
2016	md16XXXX	Female	19	no	5	5	yes	yes	yes	2-4 hours	no	yes	yes	no	yes	no	no	3	3	5	5	100.00	5	5	5	5	4	1	4	5	5	5	5	5	5	1	5
2016	md16XXXX	Male																				80.00	4	4	3	5	4	1	4	4	4	4	5	4	4	1	4
2016	md16XXXX	Female	19	no	3	3	yes	yes	yes	2-4 hours	yes	yes	yes	yes	yes	yes	yes	4	5	5	5	95.00	5	3	2	3	4	3	4	5	5	3	4	4	4	5	5
2016	md16XXXX	Female	19	no	4	4	yes	yes	yes	<2 hours	no	yes	yes	no	yes	no	no	5	5	5	5	100.00	5	5	5	5	5	1	5	5	5	5	5	5	5	1	5
2016	md16XXXX	Female																				85.00	5	5	5	4	4	1	2	5	4	3	2	4	3	1	4
2016	md16XXXX	Female																				85.00	5	5	5	4	2	1	2	5	4	4	4	4	4	1	4
2016	md16XXXX	Female	19	no	5	5	yes	yes	yes	<2 hours	no	yes	yes	yes	yes	yes	yes	5	5	4	5	100.00	5	5	5	4	5	1	5	5	4	5	5	5	5	1	4
2016	md16XXXX	Female	19	yes	4	4	yes	yes	yes	2-4 hours	no	yes	yes	yes	yes	yes	yes	5	5	5	5	100.00	5	5	5	5	4	2	4	5	5	5	5	5	4	1	5
2016	md16XXXX	Female	19	no	4	4	yes	yes	yes	<2 hours	yes	yes	no	no	yes	no	no	4	4	3	4	100.00	5	4	4	4	4	2	4	5	3	5	4	5	5	1	3
2016	md16XXXX	Female	19	yes	4	4	yes	yes	yes	2-4 hours	yes	yes	yes	yes	yes	no	yes	4	5	5	5	85.00	5	4	5	5	3	2	3	3	4	4	4	4	3	2	4
2016	md16XXXX	Female	19	yes	5	5	yes	yes	yes	2-4 hours	yes	yes	yes	yes	yes	yes	yes	5	5	5	5	85.00	5	5	5	5	3	2	3	5	5	5	5	5	2	1	4
2016	md16XXXX	Male	19	no	5	5	yes	yes	yes	<2 hours	yes	yes	yes	yes	yes	yes	yes	4	4	5	4	99.00	4	4	3	4	4	1	1	5	3	4	5	4	4	1	4
2016	md16XXXX	Male	18	no	4	5	yes	yes	yes	<2 hours	yes	yes	yes	yes	yes	no	yes	4	4	5	5	100.00	4	4	5	5	5	1	3	5	5	5	5	5	5	1	5
2016	md16XXXX	Female	19	no	5	5	yes	yes	yes	<2 hours	no	yes	yes	yes	yes	yes	yes	3	3	4	4	100.00	4	5	5	4	4	1	4	4	3	5	4	4	4	3	4
2016	md16XXXX	Female	19	no	3	4	yes	yes	yes	2-4 hours	yes	yes	yes	no	yes	no	no	5	5	3	4	83.00	5	5	4	1	2	1	2	5	2	5	4	3	5	1	3
2016	md16XXXX	Female																				85.00	5	5	4	4	4	1	4	5	3	5	5	5	5	1	3
2016	md16XXXX	Female	19	no	3	3	yes	no	yes	<2 hours	no	yes	yes	no	yes	no	no	3	4	3	3	100.00	4	4	5	5	3	2	3	4	4	4	4	3	5	1	5
2016	md16XXXX	Female	19	no	4	4	yes	yes	yes	4-6 hours	yes	yes	yes	yes	yes	yes	yes	5	5	5	5	85.00	5	4	4	4	4	2	3	5	5	5	5	5	5	5	4
2016	md16XXXX	Male	19	no	3	4	yes	yes	no	<2 hours	yes	yes	yes	no	yes	no	no	4	5	5	5	100.00	4	4	4	4	5	1	4	5	4	5	5	4	5	1	3
2016	md16XXXX	Male	18	no	3	3	yes	yes	yes	<2 hours	no	yes	yes	no	yes	no	no	5	3	3	3	85.00	5	5	4	4	3	2	3	3	3	2	3	3	4	3	4
2016	md16XXXX	Female	19	no	3	4	yes	no	yes	<2 hours	no	yes	yes	no	yes	no	yes	5	5	5	5	85.00	5	5	4	5	5	1	3	5	3	5	5	5	5	1	5
2016	md16XXXX	Female	19	no	3	3	yes	yes	yes	<2 hours	yes	yes	yes	no	yes	no	yes	4	4	5	4	95.00	5	5	3	3	4	1	3	5	4	5	5	5	5	1	4
2016	md16XXXX	Female																				85.00	5	5	4	4	2	1	1	5	3	5	5	5	5	5	5
2016	md16XXXX	Female	19	no	4	5	yes	yes	yes	4-6 hours	no	yes	yes	yes	yes	yes	yes	5	5	5	5	100.00	4	5	5	3	4	2	2	5	3	4	4	4	4	1	4
2016	md16XXXX	Female	19	no	4	5	yes	yes	yes	2-4 hours	no	yes	yes	no	yes	yes	no	4	4	5	5	100.00	4	5	4	4	4	1	3	5	4	5	4	4	4	1	4
2016	md16XXXX	Female	19	no	3	3	yes	yes	yes	4-6 hours	yes	yes	yes	no	yes	yes	yes	5	5	5	5	100.00	5	5	5	3	5	1	3	4	2	5	5	5	5	1	2
2016	md16XXXX	Female	19	no	3	3	yes	yes	yes	2-4 hours	no	yes	no	no	yes	no	no	4	5	5	5	95.00	5	5	4	5	4	3	4	4	3	4	5	5	5	1	3
2016	md16XXXX	Male	18	no	3	3	no	yes	yes	<2 hours	no	yes	yes	no	no	no	no	3	4	3	4	100.00	4	4	5	5	2	2	1	5	5	4	4	4	3	1	5
2016	md16XXXX	Female	19	no	2	3	no	yes	yes	2-4 hours	yes	yes	yes	no	yes	no	yes	3	4	3	4	100.00	3	4	4	4	3	1	3	5	1	5	3	3	5	3	1
2016	md16XXXX	Female																				85.00	4	4	4	4	3	3	3	4	3	4	4	4	4	4	4
2016	md16XXXX	Male	19	no	4	4	yes	yes	yes	2-4 hours	no	yes	yes	no	yes	yes	yes	4	4	5	5	85.00	3	4	4	4	4	3	4	4	4	3	4	4	4	4	4
2016	md16XXXX	Female	19	no	5	5	yes	yes	yes	4-6 hours	no	yes	yes	yes	yes	yes	yes	5	5	5	5	100.00	5	4	5	4	5	1	3	5	3	5	5	5	5	1	5
2016	md16XXXX	Male	18	no	5	4	yes	yes	yes	<2 hours	yes	yes	yes	no	yes	no	yes	4	4	5	4	100.00	4	4	3	4	4	1	1	5	3	5	5	4	4	1	3
2016	md16XXXX	Female	18	no	3	3	yes	yes	yes	<2 hours	yes	yes	yes	no	yes	yes	no	4	4	4	3	83.00	5	5	5	5	3	2	4	5	3	4	5	4	3	1	3
2016	md16XXXX	Female	18	no	2	2	yes	yes	yes	<2 hours	no	yes	yes	yes	yes	yes	yes	5	5	4	3	95.00	4	4	4	3	3	2	3	4	4	4	4	4	3	4	3
2016	md16XXXX	Female	18	no	3	3	yes	yes	yes	2-4 hours	no	yes	yes	no	yes	no	no	4	4	4	4	100.00	5	5	4	3	4	2	3	5	3	4	4	4	4	1	4
2016	md16XXXX	Female	19	no	4	5	yes	yes	yes	<2 hours	no	yes	yes	yes	yes	yes	yes	5	5	5	5	100.00	5	5	5	5	5	1	4	5	5	5	5	5	5	1	5
2016	md16XXXX	Female	18	no	3	4	yes	yes	yes	<2 hours	yes	yes	yes	yes	yes	yes	yes	5	5	5	5	100.00	4	4	2	2	1	1	2	3	1	1	3	2	3	1	2
2016	md16XXXX	Female																				85.00	4	4	3	4	2	3	3	3	3	4	4	4	4	4	3
2016	md16XXXX	Female	18	yes	2	3	yes	yes	yes	2-4 hours	yes	yes	yes	yes	yes	yes	yes	3	3	5	5	100.00	4	4	4	4	4	3	4	5	4	4	4	4	4	3	3
2016	md16XXXX	Female																				85.00	3	3	3	3	3	2	4	3	3	4	4	3	4	4	3
2016	md16XXXX	Female																				85.00	4	4	2	1	1	3	2	3	1	4	2	3	3	1	1
2016	md16XXXX	Male	19	no	4	5	yes	yes	yes	4-6 hours	no	yes	yes	yes	yes	yes	yes	5	5	5	5	98.00	5	5	4	4	3	1	2	4	3	5	5	5	1	1	3
2016	md16XXXX	Male	19	no	5	5	yes	yes	yes	2-4 hours	no	yes	yes	no	yes	yes	yes	5	5	5	5	100.00	5	5	5	5	5	1	4	5	5	5	5	5	5	1	5
2016	md16XXXX	Female	19	no	3	3	yes	yes	yes	<2 hours	yes	yes	yes	yes	yes	yes	yes	3	3	3	3	94.00	4	3	3	3	3	2	3	5	2	2	4	2	4	2	2
2016	md16XXXX	Female	19	no	4	4	yes	yes	yes	>6 hours	yes	yes	yes	yes	yes	no	no	5	5	5	5	90.00	4	4	5	4	4	1	1	5	3	4	4	4	4	4	4
2016	md16XXXX	Female	20	yes	3	3	yes	yes	yes	4-6 hours	no	yes	yes	no	yes	yes	yes	3	3	4	4	85.00	4	4	5	5	5	2	4	5	5	5	5	5	5	1	4
2016	md16XXXX	Female	18	no	4	4	yes	yes	yes	<2 hours	no	yes	yes	no	yes	yes	yes	3	5	5	5	85.00	4	4	4	4	4	3	3	5	4	3	3	3	4	2	4
2016	md16XXXX	Male	19	no	4	4	yes	yes	yes	<2 hours	no	yes	yes	no	yes	no	no	2	2	4	2	83.00	4	4	3	4	4	3	3	5	3	4	4	4	4	2	3
2016	md16XXXX	Female	19	no	4	4	yes	yes	yes	<2 hours	yes	yes	yes	yes	yes	no	no	5	5	5	5	100.00	5	5	4	4	5	1	3	5	5	5	5	5	5	5	3
2016	md16XXXX	Female	18	no	3	4	yes	yes	yes	2-4 hours	no	yes	yes	no	yes	no	no	4	4	4	4	90.00	4	4	3	4	4	3	4	5	3	5	5	5	5	2	3
2016	md16XXXX	Female	18	no	3	3	yes	yes	yes	<2 hours	no	yes	no	no	yes	yes	yes	3	3	5	4	85.00	5	5	5	5	5	4	5	5	3	5	4	4	3	4	3
2016	md16XXXX	Female	19	no	5	5	yes	yes	yes	2-4 hours	no	yes	yes	no	yes	no	yes	3	3	4	4	100.00	3	3	4	4	3	3	2	5	4	4	4	3	5	1	5
2016	md16XXXX	Female	19	yes	4	5	yes	yes	yes	<2 hours	no	yes	yes	no	yes	yes	no	5	5	5	5	100.00	5	5	5	5	5	1	5	4	4	5	5	5	1	1	5
2016	md16XXXX	Female	19	no	2	2	yes	yes	yes	<2 hours	no	yes	yes	yes	yes	yes	yes	2	2	4	4	100.00	4	4	4	5	4	1	4	5	3	5	5	5	5	5	5
2016	md16XXXX	Female	19	no	4	4	yes	yes	yes	<2 hours	no	yes	yes	no	yes	yes	yes	5	5	5	5	85.00	5	5	5	5	5	1	5	5	5	5	5	5	5	1	5
2016	md16XXXX	Female	19	no	3	4	yes	yes	yes	2-4 hours	no	yes	yes	no	yes	no	no	4	4	4	4	98.75	4	4	4	4	5	1	4	4	5	5	5	5	4	1	5
2016	md16XXXX	Female	19	no	4	4	yes	yes	yes	2-4 hours	yes	yes	yes	no	yes	no	no	3	3	5	5	85.00	5	4	4	3	4	1	3	5	5	4	4	4	5	1	4
2016	md16XXXX	Male	19	no	4	4	yes	yes	yes	2-4 hours	no	yes	no	no	yes	yes	yes	3	3	2	3	95.00	3	3	3	3	3	3	3	3	3	3	4	3	3	4	4
2016	md16XXXX	Male	19	yes	3	3	yes	yes	yes	2-4 hours	no	yes	yes	no	yes	no	yes	3	3	5	3	100.00	4	4	4	5	4	1	3	4	4	4	4	4	5	1	4
2016	md16XXXX	Female	19	no	2	4	yes	yes	yes	2-4 hours	no	yes	yes	no	yes	no	yes	5	5	4	4	100.00	5	5	5	5	5	5	5	5	3	5	5	5	5	5	3
2016	md16XXXX	Female	19	no	4	5	yes	yes	yes	<2 hours	yes	yes	yes	no	yes	no	yes	5	5	5	5	100.00	4	4	4	4	4	3	3	3	4	4	3	4	4	4	4
2016	md16XXXX	Male	19	no	3	4	yes	yes	yes	2-4 hours	no	yes	yes	no	yes	yes	yes	4	4	5	5	88.75	4	4	5	5	4	1	3	5	5	5	5	5	4	3	3
2016	md16XXXX	Female	18	no	5	4	yes	yes	yes	2-4 hours	yes	yes	yes	no	yes	yes	yes	5	5	4	4	85.00	5	5	5	5	5	2	5	5	5	5	5	5	5	1	5
2016	md16XXXX	Female	19	yes	5	5	yes	yes	yes	4-6 hours	no	yes	yes	yes	yes	yes	yes	5	5	5	5	90.00	5	5	5	5	5	1	3	5	5	5	5	5	5	1	5
2016	md16XXXX	Male	19	no	3	3	yes	yes	yes	<2 hours	no	yes	no	no	yes	no	no	4	4	4	4	100.00	4	4	5	4	4	2	4	5	3	4	5	5	5	1	5
2016	md16XXXX	Female	19	no	3	3	yes	no	no	<2 hours	no	yes	no	no	no	no	yes	3	3	4	5	85.00	2	2	3	3	2	2	3	4	3	4	4	4	4	1	3
2016	md16XXXX	Female																				80.00	5	5	5	5	5	3	5	5	5	5	5	5	5	3	5
2016	md16XXXX	Male	19	no	5	5	no	yes	yes	<2 hours	no	yes	yes	no	yes	yes	yes	3	4	4	4	100.00	3	4	5	4	3	3	4	4	3	5	5	4	4	1	3
2016	md16XXXX	Female	19	no	3	4	yes	yes	yes	2-4 hours	no	yes	yes	yes	yes	yes	yes	3	4	4	4	90.00	3	4	5	5	4	3	3	4	3	5	5	4	4	1	3
2016	md16XXXX	Female	20	no	3	3	yes	yes	yes	<2 hours	no	yes	yes	no	yes	yes	yes	4	4	5	4	85.00	4	4	4	5	4	2	4	4	5	4	4	4	4	2	4
2016	md16XXXX	Male	19	no	4	4	yes	yes	yes	<2 hours	no	yes	yes	no	yes	yes	yes	5	5	5	5	100.00	5	5	5	4	4	1	4	5	5	5	5	5	5	1	5
2016	md16XXXX	Female																				80.00	2	3	3	3	3	3	3	3	3	3	3	3	3	3	3
2016	md16XXXX	Female	18	no	4	4	yes	yes	yes	2-4 hours	yes	yes	yes	no	yes	yes	yes	4	4	5	5	100.00	4	4	5	5	5	2	3	4	4	5	5	5	4	1	4
2016	md16XXXX	Male	19	no	3	4	yes	yes	yes	<2 hours	no	yes	yes	no	yes	no	yes	4	4	3	4	85.00	4	4	4	3	4	3	3	3	2	4	4	3	4	3	3
2016	md16XXXX	Female	20	no	5	5	yes	yes	yes	>6 hours	no	yes	yes	no	yes	yes	yes	5	5	5	5	100.00	5	5	5	5	5	1	4	5	5	5	5	5	5	1	5
2016	md16XXXX	Female	19	no	3	3	yes	yes	yes	2-4 hours	yes	yes	yes	yes	yes	no	yes	3	4	5	4	100.00	3	4	4	3	3	1	3	5	3	3	4	4	3	2	3
2016	md16XXXX	Male	19	no	4	4	yes	yes	yes	2-4 hours	no	yes	yes	no	yes	no	yes	4	4	5	4	100.00	4	4	5	3	3	1	2	5	2	5	5	5	3	1	2
2016	md16XXXX	Male	20	no	3	4	yes	yes	yes	<2 hours	no	yes	yes	yes	yes	yes	yes	5	5	5	5	95.00	3	4	4	5	4	3	5	5	4	5	5	5	5	5	5
2016	md16XXXX	Female	19	no	3	3	yes	yes	yes	2-4 hours	no	yes	yes	yes	yes	yes	yes	3	3	5	5	90.00	2	4	4	4	3	2	3	2	2	3	2	2	3	3	3
2016	md16XXXX	Female	18	no	3	3	yes	yes	yes	2-4 hours	no	yes	no	no	yes	no	no	4	5	5	5	95.00	4	4	3	3	3	1	3	5	1	3	4	4	4	1	3
2016	md16XXXX	Male																				85.00	3	4	2	2	4	3	2	5	2	3	3	2	3	3	2
2016	md16XXXX	Male	18	no	3	3	yes	yes	yes	<2 hours	no	yes	yes	no	yes	no	yes	5	5	3	3	100.00	5	5	5	5	5	1	5	5	3	5	5	5	5	1	5
2016	md16XXXX	Female	19	yes	3	4	yes	yes	yes	2-4 hours	yes	yes	yes	yes	yes	no	yes	5	5	5	5	100.00	5	5	5	5	5	1	4	5	5	5	5	5	5	5	5
2016	md16XXXX	Female	20	no	4	4	yes	yes	yes	2-4 hours	no	yes	yes	no	yes	no	no	5	4	5	5	85.00	4	4	5	5	5	1	4	5	5	5	5	5	5	1	5
2016	md16XXXX	Female	18	no	2	2	yes	no	no	<2 hours	no	yes	yes	yes	yes	no	no	4	4	2	1	100.00	3	3	3	3	5	1	4	5	3	4	5	5	4	3	3
2016	md16XXXX	Female																				85.00	5	4	5	5	5	1	4	5	5	5	5	5	5	1	5
2016	md16XXXX	Male	19	no	5	5	yes	yes	yes	2-4 hours	no	yes	yes	yes	yes	yes	yes	4	4	5	5	85.00	4	4	4	4	3	3	4	4	3	4	4	4	4	2	3
2016	md16XXXX	Female	19	no	4	4	yes	yes	yes	<2 hours	yes	yes	yes	no	yes	no	yes	5	5	4	5	100.00	5	5	5	5	5	1	4	5	5	4	5	5	5	1	5
2016	md16XXXX	Female	19	no	4	5	yes	yes	yes	2-4 hours	no	yes	yes	no	yes	yes	yes	5	5	5	4	80.00	5	5	4	5	5	3	4	5	5	4	5	4	5	1	4
2016	md16XXXX	Female	19	no	4	4	yes	no	yes	<2 hours	no	yes	yes	no	yes	no	no	5	5	5	3	85.00	5	5	5	5	5	3	5	5	5	5	5	5	5	3	5
2016	md16XXXX	Male																				85.00	4	4	5	4	3	1	3	5	5	5	5	4	5	2	3
2016	md16XXXX	Female	20	no	1	2	yes	yes	yes	<2 hours	no	yes	yes	yes	yes	no	no	4	4	3	4	84.00	4	4	3	3	4	1	3	1	3	4	4	4	5	2	3
2016	md16XXXX	Female	20	no	5	5	yes	yes	yes	2-4 hours	no	yes	yes	yes	yes	no	yes	5	5	4	5	100.00	5	5	4	5	5	3	3	4	3	5	5	5	5	1	5
2016	md16XXXX	Male	19	no	3	4	yes	no	yes	<2 hours	no	yes	yes	no	yes	no	no	5	5	5	5	83.00	2	3	3	2	3	2	2	4	2	4	3	3	3	1	3
2016	md16XXXX	Male	18	yes	5	5	yes	yes	yes	2-4 hours	no	yes	yes	yes	yes	yes	yes	5	5	5	5	100.00	5	5	5	5	5	1	5	5	5	5	5	5	5	1	5
2016	md16XXXX	Female	18	no	4	4	yes	yes	yes	<2 hours	no	yes	yes	no	yes	no	no	5	4	4	5	85.00	4	5	5	4	3	2	4	5	3	4	4	4	3	1	2
2016	md16XXXX	Male	18	no	5	5	yes	yes	yes	4-6 hours	no	yes	yes	no	yes	no	yes	5	5	3	5	82.00	5	5	4	4	4	2	3	4	3	4	4	4	4	2	2
2016	md16XXXX	Female																				80.00	5	4	4	4	4	2	3	5	3	4	4	4	4	2	4
2016	md16XXXX	Female	19	no	4	4	yes	yes	yes	2-4 hours	yes	yes	yes	no	yes	yes	yes	5	5	5	5	80.00	5	5	5	5	5	1	4	5	5	5	5	5	5	1	5
2016	md16XXXX	Female	19	no	4	4	yes	yes	yes	2-4 hours	yes	yes	no	no	yes	no	no	4	3	5	4	85.00	4	3	4	4	2	3	2	4	3	4	4	4	4	3	4
2016	md16XXXX	Female	19	no	4	4	yes	yes	yes	2-4 hours	no	yes	no	no	yes	no	no	5	5	4	4	85.00	4	4	4	4	3	2	3	4	4	5	4	4	4	1	4
2016	md16XXXX	Female	20	no	2	2	yes	yes	yes	2-4 hours	yes	yes	no	no	yes	yes	yes	3	4	4	4	100.00	4	4	3	3	4	1	3	5	3	5	5	5	5	2	4
2016	md16XXXX	Female	19	yes	4	5	yes	yes	yes	2-4 hours	yes	yes	yes	no	yes	no	yes	4	4	5	5	85.00	4	4	5	5	5	3	4	3	5	5	5	5	5	1	5
2016	md16XXXX	Male	18	no	3	3	yes	yes	no	>6 hours	no	no	no	no	no	no	no	4	4	4	5	99.00	4	4	3	3	4	1	2	5	3	4	3	3	3	1	3
2016	md16XXXX	Male	19	no	5	5	yes	no	yes	2-4 hours	no	no	no	no	no	no	no	4	4	4	4	95.00	3	4	3	5	5	2	3	5	3	3	5	4	3	1	3
2016	md16XXXX	Female	19	no	4	4	yes	yes	yes	<2 hours	no	yes	yes	no	yes	yes	yes	5	5	4	3	100.00	5	5	5	5	3	1	3	5	5	4	5	4	5	1	5
2016	md16XXXX	Female	19	no	4	4	yes	yes	yes	<2 hours	no	yes	no	no	yes	no	yes	5	5	4	5	100.00	4	4	4	4	4	2	4	4	4	4	4	4	4	4	4
2016	md16XXXX	Female	19	no	4	4	yes	yes	yes	2-4 hours	no	yes	yes	no	yes	yes	yes	5	5	5	5	100.00	5	5	5	5	5	3	3	5	4	5	5	5	5	2	3
2016	md16XXXX	Female	19	no	4	4	yes	yes	yes	4-6 hours	no	yes	yes	no	yes	yes	no	3	3	5	5	95.00	3	3	5	5	4	1	4	5	4	5	5	3	4	2	4
2016	md16XXXX	Male	20	no	4	3	yes	yes	yes	2-4 hours	yes	yes	yes	no	yes	yes	yes	4	5	5	5	98.75	5	5	5	5	5	4	3	5	5	5	5	5	4	3	4
2016	md16XXXX	Female	19	no	3	3	yes	yes	yes	2-4 hours	yes	yes	yes	no	yes	no	yes	4	4	5	4	100.00	4	4	4	5	4	2	5	5	4	5	5	5	5	1	5
2016	md16XXXX	Male	18	no	4	5	yes	yes	yes	2-4 hours	yes	yes	yes	no	yes	no	yes	5	4	3	3	85.00	4	4	3	3	2	3	3	4	1	4	3	4	2	1	4
2016	md16XXXX	Female	18	no	4	4	yes	no	yes	2-4 hours	no	yes	yes	no	yes	no	no	5	5	5	3	100.00	5	5	3	3	4	2	4	4	1	5	5	5	5	3	1
2016	md16XXXX	Female	18	yes	5	4	yes	yes	yes	>6 hours	no	yes	yes	no	yes	yes	no	3	4	5	5	100.00	4	4	5	5	4	1	3	5	1	5	4	4	4	1	3
2016	md16XXXX	Male	18	no	4	4	yes	yes	yes	4-6 hours	yes	yes	yes	no	no	yes	no	5	5	4	5	95.00	3	2	4	2	1	3	1	5	5	4	2	2	3	4	2
2016	md16XXXX	Female	20	no	3	4	yes	yes	yes	2-4 hours	no	yes	no	no	yes	no	yes	4	4	4	3	95.00	1	2	3	3	4	3	2	4	2	2	3	4	3	2	2
2016	md16XXXX	Female	19	no	4	4	yes	yes	yes	>6 hours	no	yes	yes	no	yes	no	yes	5	5	5	5	93.00	5	4	5	4	4	1	3	4	3	4	4	4	4	3	4
2016	md16XXXX	Male	18	yes	4	3	yes	yes	yes	2-4 hours	yes	yes	yes	no	yes	yes	yes	4	4	5	5	85.00	4	4	5	5	5	3	3	3	3	4	4	5	5	1	4
2016	md16XXXX	Female	19	no	4	4	yes	yes	yes	2-4 hours	no	yes	yes	no	yes	no	no	3	3	2	2	85.00	5	4	5	5	5	2	4	3	4	4	3	3	5	3	5
2016	md16XXXX	Female																				85.00	4	5	5	5	5	1	5	5	5	5	4	4	5	4	5
2016	md16XXXX	Female	20	yes	4	4	no	no	no	<2 hours	no	yes	yes	no	yes	no	no	1	1	5	5	88.00	1	1	1	1	1	1	1	5	1	1	1	1	1	1	1
2016	md16XXXX	Male																				75.00	4	4	4	5	3	3	3	4	4	4	4	4	4	4	4
2016	md16XXXX	Female	19	no	4	4	yes	yes	yes	2-4 hours	yes	yes	yes	yes	yes	no	yes	5	5	5	5	85.00	5	5	5	5	4	1	3	5	5	5	5	5	5	5	5
2016	md16XXXX	Male	19	no	4	5	yes	yes	yes	2-4 hours	yes	yes	no	no	yes	no	yes	5	5	4	5	100.00	5	5	5	5	5	1	4	5	5	5	5	5	5	1	5
2016	md16XXXX	Female	18	no	2	3	yes	yes	yes	2-4 hours	yes	yes	yes	no	yes	no	yes	3	3	4	3	95.00	3	3	3	4	3	2	3	3	4	4	4	4	4	3	3
2016	md16XXXX	Female	20	no	4	4	yes	yes	yes	4-6 hours	no	yes	yes	no	yes	yes	yes	5	5	5	5	85.00	4	4	5	5	4	2	4	5	4	4	5	5	4	1	4
2016	md16XXXX	Female	20	no	3	3	yes	yes	yes	<2 hours	yes	yes	yes	no	yes	yes	yes	5	5	5	5	100.00	5	5	4	4	5	2	5	5	4	5	5	4	5	1	5
2016	md16XXXX	Female	19	no	2	2	yes	yes	yes	2-4 hours	no	yes	yes	no	yes	yes	no	5	5	5	5	100.00	5	5	5	5	2	1	5	4	5	5	5	3	5	1	5
2016	md16XXXX	Female																				85.00	5	5	5	5	1	1	4	5	4	5	5	5	5	2	4
2016	md16XXXX	Female	18	no	4	4	yes	yes	yes	2-4 hours	yes	yes	yes	no	no	no	yes	5	5	5	4	100.00	4	4	3	3	3	2	3	5	2	4	4	4	5	1	2
2016	md16XXXX	Female	19	no	3	3	yes	yes	yes	<2 hours	no	yes	no	no	yes	no	yes	4	5	5	5	85.00	5	5	5	5	5	2	1	5	4	5	5	5	5	1	4
2016	md16XXXX	Female	19	yes	3	3	yes	yes	yes	2-4 hours	no	yes	yes	no	yes	yes	yes	4	4	4	5	83.75	5	5	4	3	3	2	3	4	2	4	3	3	3	1	2
2016	md16XXXX	Female	19	no	3	3	yes	yes	yes	2-4 hours	yes	yes	yes	no	yes	no	no	4	5	4	5	95.00	5	5	3	2	3	3	3	4	2	4	4	4	3	5	2
2016	md16XXXX	Male	19	no	4	4	yes	yes	yes	2-4 hours	no	yes	yes	no	yes	no	no	4	5	5	5	98.00	4	4	4	2	4	5	4	5	4	4	4	4	5	1	5
2016	md16XXXX	Male	19	no	3	3	yes	yes	no	<2 hours	no	yes	yes	no	no	no	yes	3	3	4	3	85.00	4	4	4	4	4	1	4	5	5	4	4	4	4	1	4
2016	md16XXXX	Female	19	no	5	5	yes	yes	yes	2-4 hours	no	yes	yes	no	yes	yes	yes	3	3	4	4	85.00	3	3	2	3	3	2	2	3	3	4	4	4	4	1	3
2016	md16XXXX	Female	19	no	4	4	yes	yes	yes	4-6 hours	yes	yes	no	no	yes	no	yes	5	5	5	5	100.00	4	5	5	5	5	2	3	5	5	4	5	5	5	1	5
2016	md16XXXX	Female	19	no	4	4	yes	yes	yes	2-4 hours	yes	yes	yes	no	yes	no	no	3	3	5	4	100.00	3	3	4	5	4	1	3	4	4	5	4	4	4	2	4
2016	md16XXXX	Female	19	no	4	4	yes	no	yes	2-4 hours	yes	yes	yes	no	yes	no	no	3	3	5	4	100.00	4	4	5	5	3	1	3	5	4	4	5	4	4	1	4
2016	md16XXXX	Female	19	no	2	2	yes	yes	yes	2-4 hours	no	yes	no	no	yes	no	no	5	5	2	4	98.00	5	5	5	3	2	1	3	3	2	5	5	5	3	1	3
2016	md16XXXX	Male																				83.00	4	4	4	5	4	1	3	5	5	4	4	4	3	1	4
2016	md16XXXX	Female	18	no	4	4	yes	yes	yes	2-4 hours	no	yes	yes	no	yes	no	no	5	5	5	5	85.00	5	5	5	5	5	1	4	5	5	4	5	5	5	1	5
2016	md16XXXX	Male																				80.00	4	4	5	3	4	2	4	4	4	4	4	3	3	2	3
2016	md16XXXX	Female	18	no	3	4	yes	yes	yes	<2 hours	yes	yes	yes	no	yes	no	no	4	4	4	4	100.00	4	4	4	5	4	2	4	5	5	4	4	4	4	1	5
2016	md16XXXX	Male	18	no	5	5	yes	yes	yes	2-4 hours	no	yes	yes	yes	yes	yes	yes	4	5	4	2	100.00	4	4	4	4	4	3	3	4	4	5	5	5	5	5	4
2016	md16XXXX	Female	18	no	4	5	yes	yes	yes	2-4 hours	no	yes	yes	no	yes	no	no	5	5	5	5	100.00	5	5	4	5	2	2	2	4	2	4	4	4	3	2	2
2016	md16XXXX	Female	19	no	3	4	yes	yes	yes	2-4 hours	yes	yes	yes	no	yes	yes	yes	5	5	5	5	85.00	4	4	3	5	5	2	2	3	4	4	4	4	4	1	4
2016	md16XXXX	Female																				80.00	4	4	4	4	4	4	4	4	4	4	4	4	4	4	4
2016	md16XXXX	Female	19	no	3	3	yes	yes	yes	2-4 hours	no	yes	yes	no	yes	no	yes	5	5	5	5	100.00	5	5	5	4	3	3	3	4	4	4	5	5	4	1	4
2016	md16XXXX	Female	19	no	3	3	yes	yes	no	2-4 hours	no	yes	no	no	yes	yes	yes	5	4	4	3	95.00	5	5	5	5	5	3	3	4	4	4	3	3	4	4	4
2016	md16XXXX	Female	19	no	4	4	yes	yes	yes	<2 hours	no	yes	yes	no	yes	no	no	4	4	4	4	85.00	4	4	3	3	2	1	3	5	5	5	5	5	4	1	5
2016	md16XXXX	Female	19	no	3	4	yes	yes	yes	2-4 hours	no	yes	yes	no	yes	yes	yes	3	4	5	4	100.00	5	5	5	5	5	1	5	5	5	3	1	5	5	1	4
2016	md16XXXX	Male	19	no	3	4	yes	yes	yes	2-4 hours	no	yes	yes	no	yes	no	no	5	5	5	5	90.50	5	5	5	5	5	2	3	5	5	5	5	5	5	1	5
2016	md16XXXX	Male	19	no	3	4	yes	yes	yes	4-6 hours	yes	yes	yes	yes	yes	no	no	1	3	5	4	85.00	2	3	4	5	3	2	2	5	3	3	3	3	3	1	3
2016	md16XXXX	Female	19	yes	4	4	yes	yes	yes	2-4 hours	no	yes	yes	no	yes	no	yes	5	5	5	5	84.00	5	5	5	5	5	1	5	5	5	5	5	5	5	1	5
2016	md16XXXX	Female	19	no	4	4	yes	yes	yes	2-4 hours	yes	yes	yes	no	yes	no	yes	5	5	5	5	85.00	5	5	5	5	3	2	4	5	5	5	5	5	5	1	4
2016	md16XXXX	Female	19	no	4	4	yes	yes	yes	2-4 hours	no	yes	no	no	yes	yes	yes	4	4	4	5	98.00	5	4	4	4	4	1	3	5	3	4	4	4	4	2	4
2016	md16XXXX	Female	25	no	3	3	yes	yes	yes	<2 hours	yes	yes	yes	no	yes	yes	yes	5	5	3	5	98.00	5	5	5	5	3	3	5	5	5	5	3	3	3	1	5
2016	md16XXXX	Female	19	no	4	4	yes	yes	yes	2-4 hours	no	yes	yes	no	yes	yes	yes	5	5	4	5	95.00	4	5	5	5	5	1	3	5	5	4	5	5	3	2	5
2016	md16XXXX	Male																				80.00	5	5	3	3	1	1	3	3	2	2	3	2	4	5	3
2016	md16XXXX	Female	19	yes	2	2	yes	yes	yes	2-4 hours	no	yes	no	no	yes	no	yes	2	2	5	2	85.00	3	3	3	3	3	5	5	5	5	5	3	4	4	3	4
2016	md16XXXX	Male	19	no	2	4	yes	yes	yes	2-4 hours	no	yes	yes	yes	yes	no	yes	2	2	5	5	83.00	3	4	3	2	5	1	4	3	4	5	5	5	5	4	5
2016	md16XXXX	Female	19	no	4	4	yes	yes	yes	2-4 hours	no	yes	yes	no	yes	no	yes	3	3	4	3	80.00	4	4	3	4	5	1	3	5	3	5	4	4	5	1	3
2016	md16XXXX	Male	19	yes	4	4	yes	yes	yes	2-4 hours	no	yes	no	yes	yes	yes	yes	5	5	4	5	95.00	5	5	5	5	5	4	4	5	5	5	5	5	5	1	5
2016	md16XXXX	Female	18	no	3	4	yes	yes	yes	<2 hours	no	yes	yes	no	yes	no	no	5	5	5	5	100.00	3	4	3	3	4	2	2	4	3	4	4	4	4	1	3
2016	md16XXXX	Female	19	no	3	3	yes	yes	yes	<2 hours	yes	yes	yes	no	yes	no	no	3	3	4	4	100.00	5	5	5	4	5	1	4	5	5	5	5	3	4	1	5
2016	md16XXXX	Male	20	no	2	3	yes	no	yes	<2 hours	no	yes	yes	no	no	no	no	3	3	5	5	85.00	3	3	3	3	5	5	5	5	5	5	5	5	5	5	5
2016	md16XXXX	Female	18	no	4	4	yes	yes	yes	2-4 hours	no	yes	yes	no	yes	no	no	5	5	5	5	100.00	5	5	3	3	5	1	5	5	3	5	5	5	4	5	4
2016	md16XXXX	Female	19	no	3	3	yes	yes	yes	2-4 hours	yes	yes	yes	no	yes	no	yes	4	5	5	4	85.00	1	3	2	1	1	1	2	3	1	1	1	2	1	2	2
2016	md16XXXX	Female	18	no	2	2	no	yes	yes	<2 hours	no	yes	no	no	no	no	no	3	3	1	1	100.00	3	3	3	3	5	2	3	5	3	4	3	3	3	1	3
2016	md16XXXX	Male	18	no	4	4	yes	yes	yes	<2 hours	yes	yes	yes	no	yes	yes	yes	3	3	4	3	95.00	4	4	2	2	2	1	4	2	3	4	4	4	4	1	2
2016	md16XXXX	Male																				85.00	4	5	3	4	1	1	1	5	2	5	5	5	3	1	1
2016	md16XXXX	Female																				80.00	5	5	4	1	1	2	2	4	3	4	4	4	4	2	3
2016	md16XXXX	Male	19	no	5	5	yes	yes	yes	2-4 hours	no	yes	yes	no	yes	yes	no	4	5	5	5	85.00	4	4	5	4	2	2	3	5	5	4	5	4	5	1	5
2016	md16XXXX	Female	20	no	4	4	yes	yes	yes	4-6 hours	no	yes	yes	no	yes	yes	yes	4	4	5	5	100.00	4	4	4	3	2	1	3	4	3	4	4	4	5	1	3
2016	md16XXXX	Male	19	no	4	4	yes	yes	no	2-4 hours	yes	yes	yes	no	yes	no	yes	5	4	3	5	85.00	4	4	5	3	5	1	3	5	3	5	5	4	4	2	3
2016	md16XXXX	Male	19	no	3	3	yes	yes	yes	<2 hours	no	yes	yes	no	yes	no	no	4	3	2	3	98.00	3	4	2	3	3	1	2	3	4	3	3	3	3	1	3
2016	md16XXXX	Male																				85.00	3	3	4	2	4	3	4	4	3	4	4	4	4	3	4
2016	md16XXXX	Female	19	no	3	3	yes	yes	yes	<2 hours	yes	no	no	no	no	no	no	5	5	5	5	85.00	4	4	5	5	3	1	3	5	3	4	4	4	3	1	3
2016	md16XXXX	Female	18	no	3	4	yes	yes	yes	2-4 hours	no	yes	yes	yes	yes	yes	yes	2	2	5	5	98.00	5	4	5	5	5	3	5	5	3	3	4	3	4	3	3
2016	md16XXXX	Female	19	no	3	2	yes	yes	yes	2-4 hours	yes	yes	yes	no	yes	yes	yes	4	4	5	5	100.00	4	5	4	4	4	2	3	4	3	5	4	4	5	1	4
2016	md16XXXX	Female	19	no	4	4	yes	yes	yes	2-4 hours	no	yes	yes	no	yes	no	yes	4	4	5	5	95.00	4	4	3	4	5	1	3	5	4	4	4	5	5	1	5
2016	md16XXXX	Female	19	no	2	4	yes	yes	yes	<2 hours	no	yes	yes	no	yes	no	yes	4	3	5	3	80.00	4	4	5	3	4	1	3	5	3	3	3	3	5	1	2
2016	md16XXXX	Female	20	no	3	4	yes	yes	yes	4-6 hours	no	yes	yes	no	yes	no	yes	5	5	5	5	100.00	5	5	5	5	5	3	3	5	5	4	4	4	5	1	5
2016	md16XXXX	Female																				85.00	5	5	5	5	3	1	3	3	3	3	3	4	4	4	4
2016	md16XXXX	Female	19	yes	5	5	yes	yes	yes	2-4 hours	yes	yes	yes	no	yes	no	no	4	5	5	5	85.00	5	5	3	4	4	1	3	4	4	5	5	5	5	2	4
2016	md16XXXX	Female	20	no	4	4	yes	yes	yes	<2 hours	no	yes	yes	no	yes	yes	yes	5	5	4	5	95.00	3	4	4	4	4	1	3	4	4	4	4	4	4	1	5
2016	md16XXXX	Male	19	no	3	3	yes	yes	yes	<2 hours	no	yes	no	no	yes	no	yes	3	2	1	1	85.00	3	2	3	3	3	1	3	5	2	4	5	4	5	1	3
2016	md16XXXX	Female	19	no	4	5	yes	yes	yes	2-4 hours	no	yes	yes	no	yes	no	no	3	3	4	5	95.00	4	4	5	5	5	3	4	5	5	5	5	5	5	1	5
2016	md16XXXX	Female	20	no	3	4	yes	yes	yes	<2 hours	no	yes	yes	no	yes	yes	yes	3	4	5	3	100.00	4	4	4	3	3	1	3	5	2	5	5	5	5	1	3
2016	md16XXXX	Male																				80.00	5	4	5	3	3	1	3	3	4	4	5	4	3	3	4
2016	md16XXXX	Male	19	no	5	5	yes	yes	yes	2-4 hours	no	yes	yes	no	yes	yes	yes	2	2	5	1	85.00	2	4	3	3	2	2	2	4	3	3	2	3	3	3	4
2016	md16XXXX	Female	19	no	2	2	yes	yes	yes	4-6 hours	yes	yes	yes	yes	yes	yes	yes	4	4	4	4	94.00	4	4	3	2	3	1	2	4	4	3	3	3	3	1	2
2016	md16XXXX	Female	19	no	4	5	yes	yes	yes	<2 hours	no	yes	yes	no	yes	no	yes	5	5	5	5	83.00	4	5	5	4	4	1	2	4	4	4	4	4	2	1	4
2016	md16XXXX	Female	20	no	4	4	yes	yes	yes	<2 hours	no	yes	yes	yes	yes	yes	yes	5	5	3	3	80.00	5	5	5	5	5	3	3	3	3	3	3	3	3	3	3
2016	md16XXXX	Female	19	no	4	3	yes	yes	yes	<2 hours	no	yes	yes	no	yes	no	yes	4	4	5	5	85.00	4	4	4	5	4	3	3	3	3	4	4	5	5	3	4
2016	md16XXXX	Female	19	yes	5	5	yes	yes	yes	<2 hours	no	yes	yes	yes	yes	yes	yes	5	5	5	5	100.00	3	3	2	4	4	2	3	3	4	3	4	2	3	4	4
2016	md16XXXX	Female	18	no	4	4	yes	yes	yes	<2 hours	yes	yes	yes	no	yes	no	yes	4	4	4	4	85.00	5	5	5	5	5	1	3	4	5	4	5	5	5	1	4
2016	md16XXXX	Female	18	yes	3	3	yes	yes	yes	<2 hours	no	yes	no	yes	yes	no	no	3	5	5	5	95.00	3	4	4	4	3	1	4	5	2	4	3	5	4	1	2
2016	md16XXXX	Female																				80.00	5	5	5	4	4	2	3	5	3	4	3	3	4	2	3
2016	md16XXXX	Female	19	no	3	3	yes	yes	yes	2-4 hours	no	yes	yes	yes	yes	no	yes	5	4	5	5	85.00	4	5	5	5	5	1	3	5	5	4	5	5	5	2	5
2016	md16XXXX	Male	18	no	5	5	yes	yes	yes	4-6 hours	no	yes	yes	no	yes	yes	yes	4	4	5	5	95.00	5	5	5	4	4	1	3	5	3	3	3	1	3	4	1
2016	md16XXXX	Female	19	no	3	3	yes	no	yes	2-4 hours	no	yes	no	no	no	no	no	4	4	5	4	80.00	3	4	5	5	3	3	4	2	3	4	4	3	4	1	5
2016	md16XXXX	Female	19	no	4	4	yes	yes	yes	>6 hours	no	yes	yes	no	yes	yes	yes	5	5	5	5	98.75	4	4	4	5	4	1	4	4	3	5	4	4	4	1	3
2016	md16XXXX	Female	19	no	4	4	yes	yes	yes	2-4 hours	no	yes	yes	no	yes	no	no	4	4	4	4	93.00	3	4	4	4	4	4	4	4	4	4	4	4	3	3	3
2016	md16XXXX	Male	19	no	4	4	yes	yes	yes	<2 hours	no	yes	no	no	yes	no	no	4	5	4	4	85.00	5	5	1	1	3	2	2	3	3	4	4	4	4	2	2
2016	md16XXXX	Female	19	yes	4	4	yes	yes	yes	2-4 hours	no	yes	yes	no	yes	no	yes	3	4	5	5	98.75	3	4	5	5	3	3	3	5	5	5	5	4	4	1	5
2016	md16XXXX	Female	19	no	4	4	yes	yes	yes	2-4 hours	no	yes	yes	no	yes	no	no	5	5	4	5	85.00	4	5	3	3	4	1	3	5	3	5	4	5	5	1	3
2016	md16XXXX	Female	20	no	3	3	yes	yes	yes	4-6 hours	no	yes	yes	no	yes	yes	yes	4	4	5	5	85.00	4	4	3	3	4	3	1	1	1	5	5	5	2	1	5
2016	md16XXXX	Female	19	yes	5	5	yes	yes	yes	4-6 hours	yes	yes	yes	no	yes	no	no	3	3	5	5	80.00	3	4	4	4	4	1	3	5	4	5	4	4	4	1	5
2016	md16XXXX	Female	20	no	3	3	yes	yes	yes	2-4 hours	yes	yes	yes	yes	yes	yes	yes	3	3	3	3	95.00	5	5	5	5	4	3	3	4	4	5	5	5	5	1	3
2016	md16XXXX	Female	18	no	4	4	yes	yes	yes	4-6 hours	no	yes	yes	no	yes	yes	yes	4	4	4	4	100.00	4	4	3	4	4	2	3	4	3	3	4	4	4	1	3
2016	md16XXXX	Male	18	yes	5	5	yes	yes	yes	2-4 hours	no	yes	yes	yes	yes	yes	yes	5	5	5	5	100.00	5	5	5	4	3	1	2	4	5	4	4	3	3	1	5
2016	md16XXXX	Female	19	no	4	4	yes	yes	yes	2-4 hours	no	yes	yes	yes	yes	yes	yes	5	5	5	5	95.00	4	5	5	5	5	1	4	5	5	5	5	5	5	1	5
2016	md16XXXX	Male	19	no	4	4	yes	no	yes	<2 hours	no	yes	yes	no	yes	no	no	5	4	5	4	98.00	4	4	4	4	4	2	3	5	3	5	5	5	4	1	4
2016	md16XXXX	Female	19	yes	3	3	yes	yes	yes	<2 hours	yes	no	no	no	no	no	no	4	4	5	4	95.00	4	4	4	4	4	2	4	4	2	4	4	4	4	4	4
2016	md16XXXX	Female	19	no	2	2	yes	no	no	<2 hours	yes	no	no	no	yes	no	no	4	4	2	2	100.00	4	3	5	4	3	1	3	2	4	4	2	3	2	5	5
2016	md16XXXX	Male	19	no	4	4	yes	yes	yes	2-4 hours	no	yes	yes	no	yes	no	yes	4	4	5	5	85.00	5	5	5	4	4	3	2	5	4	4	4	4	4	1	5
2016	md16XXXX	Female	18	no	5	5	yes	yes	yes	<2 hours	yes	yes	yes	no	yes	yes	yes	4	3	3	4	100.00	5	5	5	5	3	2	3	4	4	5	5	5	4	4	5
2016	md16XXXX	Female	18	no	5	4	yes	yes	yes	2-4 hours	yes	yes	yes	no	yes	no	yes	5	5	5	5	99.00	5	5	5	5	5	1	5	5	5	5	5	5	5	1	5
2016	md16XXXX	Female	20	no	3	4	yes	yes	yes	<2 hours	yes	yes	yes	no	yes	yes	yes	5	5	5	5	85.00	4	5	4	5	4	3	4	5	5	5	4	5	5	1	5
2016	md16XXXX	Female	19	no	4	5	yes	yes	yes	2-4 hours	no	yes	no	no	no	no	no	4	4	2	4	100.00	3	3	1	1	1	2	1	5	3	4	3	3	5	1	1
2016	md16XXXX	Female	20	no	4	4	yes	yes	yes	2-4 hours	yes	yes	yes	yes	yes	yes	yes	4	4	5	4	85.00	4	4	5	5	4	1	3	5	5	4	5	4	4	3	4
2016	md16XXXX	Female	20	no	4	4	yes	yes	yes	2-4 hours	no	yes	yes	no	yes	no	no	5	5	5	5	85.00	3	4	2	2	3	3	3	5	4	3	3	4	3	3	3
2016	md16XXXX	Male	19	no	3	2	yes	yes	yes	<2 hours	yes	yes	no	no	no	yes	no	4	4	4	4	85.00	4	5	4	3	4	2	4	4	4	4	5	4	4	2	4
2016	md16XXXX	Female																				80.00	5	5	5	5	4	4	4	3	4	4	4	4	5	2	4
2016	md16XXXX	Female	18	no	5	5	yes	yes	yes	4-6 hours	yes	yes	no	yes	yes	yes	yes	5	5	5	5	85.00	5	5	5	4	5	1	5	5	5	5	5	5	5	1	5
2016	md16XXXX	Female	20	no	5	5	yes	yes	yes	<2 hours	no	yes	yes	no	yes	no	no	5	5	5	5	98.00	5	5	5	5	5	1	3	5	5	5	5	5	5	1	5
2016	md16XXXX	Male	19	yes	4	4	yes	yes	yes	4-6 hours	no	yes	yes	yes	yes	no	yes	4	3	5	5	100.00	4	4	4	3	2	3	5	4	3	5	5	4	4	2	3
2016	md16XXXX	Female	18	no	5	5	yes	yes	yes	4-6 hours	no	yes	yes	no	yes	no	yes	5	5	5	5	100.00	5	5	4	4	5	4	4	3	4	5	4	5	5	1	4
2016	md16XXXX	Female																				85.00	4	4	5	5	4	1	3	4	4	5	5	5	5	3	4
2016	md16XXXX	Male	19	yes	4	5	yes	yes	yes	2-4 hours	yes	yes	yes	no	yes	no	no	5	5	3	5	100.00	5	5	3	2	3	2	2	5	3	3	3	3	3	1	4
2016	md16XXXX	Female	19	no	3	4	yes	yes	yes	4-6 hours	yes	yes	no	no	yes	yes	no	4	4	5	5	85.00	5	5	4	5	5	2	4	5	5	4	5	4	4	2	4
2016	md16XXXX	Female	19	no	2	2	yes	yes	yes	<2 hours	no	yes	no	no	yes	no	no	4	2	4	5	95.00	4	3	4	4	2	1	3	5	4	4	4	3	3	1	4
2016	md16XXXX	Female	19	no	4	4	yes	yes	yes	2-4 hours	no	yes	yes	yes	yes	yes	yes	4	5	5	5	95.00	4	4	4	5	4	1	4	5	5	5	5	5	5	3	5
2016	md16XXXX	Female	18	yes	3	1	yes	yes	yes	<2 hours	no	yes	yes	no	yes	no	no	1	2	1	2	100.00	3	3	4	4	4	1	3	5	3	4	4	5	4	1	3
2016	md16XXXX	Female	19	no	4	3	yes	yes	yes	2-4 hours	no	yes	yes	no	yes	yes	yes	4	4	5	4	85.00	5	5	4	1	1	1	2	4	5	5	4	3	2	2	5
2016	md16XXXX	Male	19	no	4	5	yes	yes	yes	>6 hours	no	yes	yes	no	yes	no	yes	4	5	4	5	83.75	5	5	5	5	5	4	3	5	3	2	2	4	3	5	4
2016	md16XXXX	Female	19	no	2	3	yes	yes	yes	2-4 hours	no	yes	no	no	yes	no	no	3	4	5	5	85.00	3	3	4	2	1	2	1	1	2	1	2	1	1	2	1
2016	md16XXXX	Female	18	yes	4	4	yes	yes	yes	4-6 hours	yes	yes	yes	yes	yes	yes	yes	4	4	5	5	100.00	3	3	1	1	1	3	1	1	2	2	2	2	2	2	2
2016	md16XXXX	Male																				80.00	3	4	5	4	3	4	3	5	4	4	4	3	3	2	4
2016	md16XXXX	Female	18	no	3	3	yes	no	yes	2-4 hours	no	yes	yes	no	yes	no	no	5	5	4	5	100.00	4	4	3	4	5	1	3	4	3	3	4	3	3	1	3
2016	md16XXXX	Female	20	no	5	5	yes	yes	yes	2-4 hours	no	yes	yes	no	yes	yes	yes	5	5	3	5	100.00	5	5	5	5	5	2	4	4	5	4	4	4	4	1	4
2016	md16XXXX	Female	19	no	4	4	yes	yes	yes	2-4 hours	yes	yes	yes	yes	yes	yes	yes	3	3	5	5	85.00	2	2	3	4	2	1	4	5	3	5	3	3	2	1	3
2016	md16XXXX	Female	19	yes	4	3	yes	yes	yes	<2 hours	yes	yes	yes	no	yes	no	yes	4	4	5	4	85.00	4	4	5	4	5	2	4	5	4	4	5	5	5	2	4
2016	md16XXXX	Male	19	no	4	4	yes	yes	yes	2-4 hours	no	yes	yes	yes	yes	yes	yes	4	4	4	4	85.00	4	4	4	4	4	1	4	4	4	4	4	4	4	1	4
2016	md16XXXX	Male	18	no	3	3	yes	yes	yes	2-4 hours	no	yes	no	no	no	yes	yes	4	4	4	5	100.00	3	3	5	5	5	1	4	5	5	5	5	5	5	1	5
2016	md16XXXX	Female	19	no	4	5	yes	yes	yes	2-4 hours	yes	yes	yes	no	yes	yes	yes	4	4	5	4	98.00	5	5	4	4	5	3	4	4	5	5	5	5	5	1	4
2016	md16XXXX	Female	19	yes	5	5	yes	yes	yes	4-6 hours	no	yes	yes	yes	yes	no	no	4	4	5	5	100.00	5	5	5	4	4	1	4	5	4	5	5	4	4	1	4
2016	md16XXXX	Female																				85.00	3	3	2	3	4	1	4	5	4	5	5	5	5	3	5
2016	md16XXXX	Female	19	no	3	5	yes	yes	yes	<2 hours	no	yes	yes	no	yes	no	no	5	5	5	5	87.50	5	5	5	5	5	3	5	5	5	5	5	5	5	1	5
2016	md16XXXX	Female																				82.00	4	4	2	3	4	1	3	5	3	4	5	3	5	2	1
2016	md16XXXX	Female	19	no	4	4	yes	yes	yes	>6 hours	yes	yes	yes	no	yes	yes	yes	4	4	4	5	85.00	4	4	3	3	2	3	3	3	3	3	3	3	3	3	3
2016	md16XXXX	Female	19	no	4	3	yes	yes	yes	2-4 hours	no	yes	yes	yes	yes	yes	yes	4	4	4	5	100.00	4	4	4	4	3	3	3	3	3	3	3	3	3	3	3
2016	md16XXXX	Female	19	no	4	5	yes	yes	yes	<2 hours	no	yes	yes	no	yes	yes	yes	5	5	5	5	100.00	5	5	5	5	5	1	5	5	5	5	5	5	5	1	5
2016	md16XXXX	Female																				85.00	5	5	5	5	5	1	5	5	5	5	5	5	5	1	4
2016	md16XXXX	Male	19	no	3	3	yes	yes	yes	<2 hours	yes	no	yes	no	yes	no	no	4	4	4	5	95.00	4	4	3	2	1	1	1	4	3	3	3	3	3	4	2
2016	md16XXXX	Female																				85.00	4	4	3	4	4	1	4	4	4	4	5	4	4	2	3
2016	md16XXXX	Female	19	no	4	4	yes	yes	yes	2-4 hours	yes	yes	yes	no	yes	yes	yes	5	5	5	5	91.00	4	4	4	4	4	1	3	3	4	3	4	3	4	1	3
2016	md16XXXX	Female	20	no	4	4	yes	yes	yes	<2 hours	no	yes	yes	no	yes	no	no	4	4	3	4	80.00	3	4	4	3	4	1	3	5	5	5	5	4	5	1	4
2016	md16XXXX	Female	18	no	4	4	yes	yes	yes	<2 hours	no	yes	yes	no	yes	no	yes	5	5	3	3	92.86	4	5	4	2	4	2	4	5	5	4	4	4	3	2	3
2016	md16XXXX	Female	18	no	2	2	yes	yes	yes	2-4 hours	no	yes	yes	no	yes	no	no	2	5	4	5	90.86	4	4	3	4	1	1	2	1	1	5	1	1	1	5	1
2016	md16XXXX	Female	19	no	3	3	yes	yes	yes	<2 hours	no	yes	yes	no	yes	yes	no	3	3	3	3	80.00	3	3	4	1	3	3	3	4	3	3	4	3	4	3	4
2016	md16XXXX	Female	19	no	3	4	yes	yes	yes	2-4 hours	no	yes	yes	no	yes	no	yes	4	4	4	4	95.00	5	5	4	4	5	2	3	4	4	4	4	4	4	1	4
2016	md16XXXX	Male	19	no	4	4	yes	yes	yes	2-4 hours	yes	yes	no	no	yes	no	yes	5	4	5	5	85.00	5	5	5	5	5	1	5	4	4	5	5	5	5	1	5
2016	md16XXXX	Male	21	no	3	5	yes	no	yes	<2 hours	no	no	no	no	no	no	no	5	5	4	4	100.00	5	5	2	2	2	3	4	5	1	5	5	5	5	1	1
2016	md16XXXX	Female	19	no	4	4	yes	yes	yes	2-4 hours	no	yes	yes	no	yes	no	no	4	2	5	5	85.00	4	4	5	5	4	1	3	5	5	4	4	4	4	1	5
2016	md16XXXX	Female	20	no	4	4	yes	yes	yes	2-4 hours	no	yes	yes	no	yes	yes	yes	4	4	5	5	85.00	4	4	4	4	4	3	3	5	4	5	5	5	5	1	4
2016	md16XXXX	Female	19	no	4	5	yes	yes	yes	4-6 hours	no	yes	yes	yes	yes	yes	yes	5	5	5	5	85.00	5	5	5	5	3	1	3	5	5	5	5	5	4	1	5
2016	md16XXXX	Male	18	no	5	5	yes	yes	yes	2-4 hours	no	yes	yes	no	yes	no	no	5	5	4	5	85.00	4	4	3	4	3	2	3	5	4	4	5	5	4	3	3
2016	md16XXXX	Female																				80.00	2	2	3	4	3	1	2	2	2	3	3	3	3	3	3
2016	md16XXXX	Male	19	no	4	5	yes	yes	yes	2-4 hours	no	yes	yes	no	yes	yes	yes	5	5	5	5	85.00	5	5	5	5	5	1	3	3	4	5	5	5	3	1	3
2016	md16XXXX	Female	19	no	3	3	yes	yes	yes	4-6 hours	yes	yes	yes	no	no	no	yes	3	3	3	3	97.50	5	5	3	3	5	1	2	5	3	4	5	5	5	1	3
2016	md16XXXX	Male	19	no	5	5	yes	yes	yes	<2 hours	no	yes	yes	no	yes	no	yes	4	4	5	4	80.00	5	4	3	4	4	1	4	5	3	5	4	4	5	1	4
2016	md16XXXX	Female																				83.00	4	3	3	3	3	1	3	5	3	5	5	5	5	5	5
2016	md16XXXX	Female	20	no	4	4	yes	yes	yes	2-4 hours	no	yes	yes	yes	yes	yes	yes	5	4	4	5	100.00	4	3	4	4	5	1	4	5	5	5	5	5	4	4	5
2016	md16XXXX	Male	20	no	3	4	yes	yes	yes	2-4 hours	yes	yes	no	no	yes	no	no	4	4	5	5	85.00	5	5	5	4	3	1	4	4	5	4	5	3	2	2	5
2016	md16XXXX	Male																				85.00	5	5	4	4	3	1	3	4	4	4	4	4	4	1	4
2016	md16XXXX	Male	19	no	4	4	yes	yes	yes	<2 hours	no	yes	yes	no	yes	no	yes	3	3	4	2	85.00	3	2	4	4	3	3	3	4	3	4	3	3	4	1	3
2016	md16XXXX	Female	19	no	3	4	yes	yes	yes	<2 hours	no	yes	yes	yes	yes	yes	yes	5	5	5	5	95.00	4	5	5	4	4	2	1	3	3	2	4	4	4	1	2
2016	md16XXXX	Female	19	no	4	4	yes	yes	yes	2-4 hours	no	yes	yes	no	yes	yes	yes	5	5	5	5	100.00	5	5	5	5	5	1	4	1	1	5	5	5	5	2	5
2016	md16XXXX	Female																				85.00	5	4	4	4	4	4	4	4	3	5	4	4	3	4	3
2016	md16XXXX	Male	19	no	2	3	yes	yes	yes	<2 hours	no	yes	yes	no	yes	no	yes	3	3	4	4	95.00	3	3	4	4	2	2	3	5	3	4	3	5	3	2	3
2016	md16XXXX	Male	19	no	4	5	yes	yes	yes	4-6 hours	yes	yes	yes	no	yes	no	yes	4	4	5	5	85.00	3	4	1	2	3	2	3	4	2	4	4	3	3	2	2
2016	md16XXXX	Female	19	no	3	3	yes	yes	yes	<2 hours	no	no	no	no	no	no	no	3	4	4	3	85.00	4	4	4	3	4	2	3	2	3	4	4	4	4	2	4
2016	md16XXXX	Female	19	no	3	3	yes	no	yes	2-4 hours	no	yes	yes	no	yes	yes	yes	5	5	5	5	80.00	5	5	5	5	5	3	3	3	4	4	4	4	5	2	3
2016	md16XXXX	Female	19	no	4	4	yes	yes	yes	2-4 hours	yes	yes	yes	no	yes	no	yes	5	5	5	5	98.00	5	5	4	4	5	3	4	4	3	5	5	5	5	1	5
2016	md16XXXX	Male																				85.00	3	3	3	3	3	3	3	3	3	3	3	3	3	3	3
2016	md16XXXX	Male	19	no	4	4	yes	yes	yes	<2 hours	no	yes	yes	yes	yes	yes	yes	4	4	5	4	95.00	5	5	5	5	5	2	4	5	4	5	5	5	5	1	4
2016	md16XXXX	Female	19	no	4	4	yes	yes	yes	<2 hours	no	yes	yes	no	yes	no	yes	4	4	4	4	92.86	4	4	4	5	5	1	3	1	5	4	4	4	4	1	4
2016	md16XXXX	Female	19	no	4	4	yes	yes	yes	2-4 hours	no	yes	no	no	yes	no	yes	5	5	5	5	85.00	5	5	5	5	5	1	4	5	3	3	5	3	5	1	5
2016	md16XXXX	Male	20	no	5	5	yes	yes	yes	>6 hours	no	yes	yes	no	yes	no	no	3	3	3	5	100.00	3	3	3	3	4	3	3	5	3	5	5	3	3	1	1
2016	md16XXXX	Female	19	no	4	3	yes	yes	yes	2-4 hours	no	yes	yes	no	yes	no	no	5	5	4	4	100.00	2	3	4	4	3	1	2	4	2	4	2	3	4	3	3
2016	md16XXXX	Female	19	no	3	4	yes	yes	yes	2-4 hours	no	yes	yes	yes	yes	yes	yes	4	4	4	4	98.00	3	3	4	2	3	2	2	4	3	4	3	3	3	1	3
2016	md16XXXX	Female	19	no	1	1	yes	yes	yes	4-6 hours	yes	yes	yes	yes	yes	no	yes	4	4	5	5	80.00	5	5	4	4	5	1	3	5	5	4	5	5	5	4	5
2016	md16XXXX	Male	19	no	4	4	yes	yes	yes	2-4 hours	no	yes	yes	yes	yes	yes	yes	4	4	5	5	97.86	3	4	5	5	3	3	2	3	3	4	4	4	4	3	3
2016	md16XXXX	Female	19	yes	4	4	yes	yes	yes	2-4 hours	no	yes	yes	yes	yes	yes	yes	5	5	5	5	100.00	5	5	5	5	5	1	5	5	5	5	5	5	5	1	5
2016	md16XXXX	Female	19	no	5	5	yes	yes	yes	4-6 hours	yes	yes	yes	no	yes	yes	yes	5	5	5	5	93.00	5	5	5	5	5	1	4	5	5	5	5	5	5	1	5
2016	md16XXXX	Female																				80.00	3	3	4	4	5	1	3	4	4	3	4	3	4	1	3
2016	md16XXXX	Female	19	no	4	4	yes	yes	yes	2-4 hours	yes	yes	yes	no	yes	no	yes	5	5	5	5	85.00	5	5	5	5	5	2	3	5	3	5	5	5	5	1	5
2016	md16XXXX	Female	19	no	5	5	yes	yes	yes	<2 hours	yes	yes	yes	no	yes	yes	no	4	4	5	5	85.00	4	4	4	3	4	1	3	4	4	4	3	3	4	1	4
2016	md16XXXX	Male	19	no	3	3	yes	yes	yes	2-4 hours	no	yes	yes	yes	yes	no	yes	4	4	4	4	95.00	3	4	3	3	4	2	4	3	4	4	4	4	4	2	3
2016	md16XXXX	Female	18	no	4	4	yes	yes	yes	2-4 hours	no	yes	yes	no	yes	no	no	4	5	5	5	85.00	5	5	5	5	4	3	3	4	4	4	4	4	4	2	3
2016	md16XXXX	Male	19	no	4	4	yes	yes	no	<2 hours	no	yes	yes	no	yes	no	yes	3	3	4	4	100.00	5	5	4	3	4	3	3	4	3	4	4	3	4	1	3
2016	md16XXXX	Female	20	no	3	4	yes	yes	yes	4-6 hours	no	yes	yes	no	no	yes	yes	4	4	3	5	80.71	4	4	3	4	3	2	4	5	2	4	4	4	5	2	3
2016	md16XXXX	Male																				85.00	4	4	4	4	4	1	4	5	4	5	5	5	5	5	5
2016	md16XXXX	Female	18	yes	3	3	yes	yes	yes	2-4 hours	no	yes	yes	no	yes	no	yes	4	4	5	5	85.00	5	5	5	5	5	1	3	5	4	5	5	5	5	3	5
2016	md16XXXX	Female																				85.00	4	5	4	5	5	4	3	4	4	5	5	5	4	4	5
2016	md16XXXX	Female	19	no	4	4	yes	no	yes	2-4 hours	no	yes	yes	yes	yes	yes	yes	4	5	5	5	87.50	4	5	5	4	4	1	3	5	3	5	5	5	5	1	4
2016	md16XXXX	Male	19	no	5	5	yes	yes	no	<2 hours	no	yes	no	yes	yes	yes	yes	4	4	3	5	95.00	5	4	4	5	3	1	3	5	3	5	4	3	5	1	3
2016	md16XXXX	Male	19	no	4	4	yes	yes	yes	2-4 hours	no	yes	yes	no	yes	no	no	4	4	4	5	98.00	3	3	2	1	3	1	3	5	1	4	4	3	4	1	3
2016	md16XXXX	Male	18	no	4	4	no	yes	yes	2-4 hours	no	yes	yes	no	yes	yes	yes	4	4	4	5	85.00	4	3	4	4	4	1	4	5	4	4	4	4	5	4	4
2016	md16XXXX	Female	18	no	4	5	yes	yes	yes	<2 hours	no	yes	yes	no	yes	no	no	5	5	4	5	95.00	5	5	4	5	4	1	2	4	5	5	5	4	3	4	4
2016	md16XXXX	Male																				82.86	3	4	5	3	4	2	3	4	4	3	4	3	4	1	5
2016	md16XXXX	Male	18	no	3	4	yes	no	yes	<2 hours	no	yes	yes	no	no	no	no	3	3	2	1	95.00	3	3	3	2	3	2	3	4	1	3	3	3	4	3	3
2016	md16XXXX	Female	19	no	5	5	yes	yes	yes	2-4 hours	yes	yes	yes	no	yes	yes	no	5	5	5	5	85.00	5	5	5	5	5	3	3	4	4	4	5	4	4	1	5
2016	md16XXXX	Male	18	no	4	4	yes	yes	yes	4-6 hours	no	yes	yes	yes	yes	yes	no	4	4	4	4	100.00	3	4	4	3	3	2	4	4	3	5	5	4	4	2	4
2016	md16XXXX	Female	19	no	2	4	yes	yes	yes	<2 hours	no	yes	no	no	yes	yes	yes	4	4	4	4	100.00	4	4	4	3	4	2	3	4	3	4	4	4	2	2	3
2016	md16XXXX	Female	19	no	2	2	yes	yes	yes	<2 hours	no	no	no	no	no	no	no	3	3	4	4	95.00	4	3	3	5	3	3	3	3	3	3	4	3	5	3	3
2016	md16XXXX	Female	19	no	3	3	yes	yes	yes	2-4 hours	no	yes	yes	yes	yes	yes	yes	1	3	3	3	100.00	2	2	4	4	1	5	3	5	3	3	3	3	3	3	3
2016	md16XXXX	Female	18	no	3	1	no	yes	yes	<2 hours	yes	yes	yes	no	yes	no	no	1	1	5	1	85.00	5	5	5	5	5	3	5	5	5	5	3	3	4	5	3
2016	md16XXXX	Female	19	no	2	3	yes	yes	yes	2-4 hours	no	yes	yes	yes	yes	no	yes	3	2	4	4	80.00	4	3	3	2	3	3	3	3	1	3	2	2	1	1	1
2016	md16XXXX	Female	20	no	3	3	yes	yes	yes	<2 hours	no	yes	no	no	yes	no	no	3	3	4	4	100.00	2	3	2	2	3	3	3	4	2	3	3	3	2	2	2
2016	md16XXXX	Female	19	no	3	3	yes	yes	yes	2-4 hours	no	yes	yes	no	yes	yes	yes	3	3	3	5	100.00	4	4	4	4	3	3	3	3	4	4	4	4	4	4	4
2016	md16XXXX	Female	20	no	4	5	yes	yes	yes	<2 hours	no	yes	yes	no	yes	no	no	5	5	5	5	85.00	5	5	5	5	5	1	4	5	5	5	5	5	5	1	5
2016	md16XXXX	Female	19	no	4	4	yes	yes	yes	<2 hours	no	yes	yes	no	yes	no	no	4	4	4	4	100.00	4	4	5	5	4	3	3	3	3	4	4	4	3	2	4
2016	md16XXXX	Female																				85.00	4	4	5	5	5	1	3	5	4	4	4	4	5	1	5
2016	md16XXXX	Female	20	no	5	4	yes	yes	yes	2-4 hours	yes	yes	yes	no	yes	no	yes	5	5	5	5	85.00	5	5	5	3	5	2	2	5	5	5	5	4	4	1	5
2016	md16XXXX	Male	19	no	4	5	yes	yes	yes	2-4 hours	no	yes	yes	no	yes	yes	yes	4	5	5	5	84.00	4	5	4	4	5	2	3	3	3	5	4	5	5	4	5
2016	md16XXXX	Female																				80.00	5	4	4	4	4	1	3	4	3	5	5	4	4	3	3
2016	md16XXXX	Male	18	no	4	5	yes	yes	yes	2-4 hours	no	yes	yes	no	yes	no	no	3	3	4	4	85.00	3	3	3	3	3	2	3	4	3	4	4	4	4	1	2
2016	md16XXXX	Female																				85.00	5	5	5	5	5	2	5	5	5	5	5	5	5	2	5
2016	md16XXXX	Female																				85.00	2	3	5	1	1	1	1	1	1	2	2	2	2	2	2
2016	md16XXXX	Male	19	no	2	2	no	yes	no	<2 hours	no	yes	yes	no	yes	no	yes	3	3	4	5	100.00	2	2	3	2	5	5	4	3	4	4	3	3	3	4	3
2016	md16XXXX	Female	19	no	4	4	yes	yes	yes	2-4 hours	no	yes	yes	no	yes	no	yes	4	3	3	5	85.00	5	5	5	5	5	1	4	5	5	5	5	5	5	1	5
2016	md16XXXX	Male																				85.00	3	4	3	3	4	1	3	5	3	4	4	4	5	1	3
2016	md16XXXX	Female	19	yes	4	4	yes	yes	no	2-4 hours	no	yes	yes	no	yes	no	no	5	5	4	4	98.00	5	5	4	4	5	2	5	4	4	4	5	5	5	2	5
2016	md16XXXX	Female	19	no	3	3	yes	yes	yes	2-4 hours	no	no	no	no	no	no	no	4	4	4	4	91.00	4	4	4	4	4	2	4	4	2	4	4	4	4	4	2
2016	md16XXXX	Male																				80.00	2	2	2	2	2	2	2	2	2	2	2	2	2	2	2
2016	md16XXXX	Male	21	no	4	4	yes	yes	yes	<2 hours	no	yes	yes	no	yes	yes	yes	5	5	4	5	100.00	4	5	5	5	5	3	3	3	3	4	5	4	4	3	4
2016	md16XXXX	Female	19	no	4	4	yes	yes	yes	2-4 hours	no	yes	yes	no	yes	yes	no	5	5	5	5	85.00	5	4	5	5	5	1	3	5	5	5	5	5	5	1	5
2016	md16XXXX	Female	20	no	4	5	yes	yes	yes	4-6 hours	no	yes	yes	no	yes	yes	yes	5	5	5	5	100.00	5	5	5	3	5	1	3	5	5	5	5	5	5	1	5
2016	md16XXXX	Male	20	no	4	4	yes	yes	yes	2-4 hours	no	yes	no	no	yes	yes	yes	4	3	4	4	85.00	3	2	3	2	2	2	2	2	2	2	2	2	2	2	2
2016	md16XXXX	Female	20	no	3	3	yes	yes	yes	4-6 hours	no	yes	yes	no	yes	yes	yes	4	4	5	5	85.00	4	5	4	4	5	1	4	4	4	5	5	4	4	3	4
2016	md16XXXX	Female	18	no	3	4	yes	yes	yes	<2 hours	yes	yes	yes	no	yes	no	no	4	5	5	5	85.00	4	5	4	4	5	2	4	5	5	5	5	5	5	5	5
2016	md16XXXX	Male	19	no	4	4	yes	yes	yes	<2 hours	no	yes	yes	no	yes	yes	yes	5	5	5	5	95.00	5	5	3	3	3	2	3	4	3	3	4	4	1	3	3
2016	md16XXXX	Female	19	yes	4	3	yes	yes	yes	4-6 hours	yes	yes	yes	no	yes	yes	no	3	3	4	5	100.00	4	4	4	5	4	1	3	5	5	4	4	3	4	3	5
2016	md16XXXX	Female	19	no	4	5	yes	yes	yes	2-4 hours	no	yes	yes	no	yes	no	yes	5	5	5	5	98.00	5	5	5	5	5	1	5	5	5	5	5	5	5	1	5
2016	md16XXXX	Female	19	no	3	3	yes	yes	yes	4-6 hours	no	yes	yes	no	yes	no	yes	3	3	5	5	95.00	3	3	3	4	4	1	3	4	3	5	5	4	3	1	3
2016	md16XXXX	Female	19	no	5	5	yes	yes	yes	2-4 hours	yes	yes	yes	yes	yes	yes	yes	5	5	5	5	80.00	3	3	4	3	3	1	2	3	3	5	5	5	5	3	3
2016	md16XXXX	Female	19	no	4	4	yes	yes	yes	<2 hours	no	yes	yes	no	yes	no	no	5	5	5	4	100.00	5	5	4	4	5	3	4	4	4	5	5	5	5	4	4
2016	md16XXXX	Female	19	no	4	4	yes	yes	yes	>6 hours	no	yes	yes	yes	yes	yes	yes	5	5	5	5	92.50	5	5	5	5	5	1	5	4	5	5	5	5	5	1	5
2016	md16XXXX	Female																				85.00	5	5	5	5	5	1	3	5	5	5	5	5	5	1	5
2016	md16XXXX	Male	19	no	4	4	yes	yes	yes	2-4 hours	no	yes	yes	no	yes	yes	yes	3	4	5	5	100.00	4	4	4	3	3	2	4	3	3	4	4	3	4	2	3
2016	md16XXXX	Male																				85.00	5	5	5	5	3	2	3	5	4	5	5	5	5	4	3
2016	md16XXXX	Male	19	yes	3	5	yes	yes	yes	2-4 hours	yes	yes	yes	no	yes	yes	yes	5	5	4	4	98.00	5	5	4	3	1	1	2	5	3	3	4	4	3	4	4
2016	md16XXXX	Female	20	no	3	4	yes	yes	yes	2-4 hours	no	yes	yes	yes	yes	yes	yes	4	4	4	5	95.00	5	5	5	5	4	3	3	4	3	4	4	4	4	4	4
2016	md16XXXX	Male																				80.00	4	4	4	4	4	4	4	4	4	3	4	3	3	3	2
2016	md16XXXX	Female	19	no	2	4	yes	yes	yes	<2 hours	yes	yes	yes	no	yes	no	no	3	3	4	4	95.00	5	5	4	5	4	1	3	3	3	4	5	4	4	4	3
2016	md16XXXX	Female																				80.00	5	5	5	4	5	3	5	5	5	5	5	5	5	1	5
2016	md16XXXX	Male	20	no	3	3	yes	yes	yes	4-6 hours	no	yes	yes	no	yes	yes	yes	3	3	3	3	97.86	3	3	2	2	3	3	2	3	2	3	3	2	2	2	3
2016	md16XXXX	Male																				85.00	5	4	3	2	2	3	2	5	3	3	2	1	1	2	1
2016	md16XXXX	Male																				85.00	5	5	4	5	5	3	4	5	5	5	5	4	5	5	5
2016	md16XXXX	Male	21	no	4	4	yes	yes	yes	2-4 hours	no	yes	yes	yes	yes	yes	yes	4	4	4	5	85.00	4	4	4	4	4	1	4	4	4	4	4	4	4	1	4
2016	md16XXXX	Female	19	no	4	5	yes	yes	yes	4-6 hours	no	yes	yes	yes	yes	yes	yes	5	5	4	5	100.00	5	5	4	2	3	1	4	5	3	4	4	5	5	1	3
2016	md16XXXX	Female	19	no	5	5	yes	yes	yes	<2 hours	no	yes	no	no	yes	yes	yes	5	5	5	5	88.00	5	5	5	5	5	1	5	5	5	5	5	5	5	1	5
2016	md16XXXX	Female	19	no	2	4	yes	yes	yes	2-4 hours	no	yes	yes	no	yes	no	no	5	5	5	5	98.00	5	5	5	5	5	1	5	5	5	5	5	5	5	1	5
2016	md16XXXX	Female	19	no	2	2	yes	yes	yes	2-4 hours	yes	yes	yes	no	yes	yes	yes	3	3	3	3	85.00	3	3	4	3	4	2	3	4	2	3	4	4	4	2	2
2016	md16XXXX	Male	19	no	5	5	yes	yes	yes	4-6 hours	yes	yes	yes	yes	yes	yes	yes	5	5	5	5	84.00	4	4	4	5	4	1	4	4	4	4	4	4	4	1	4
2016	md16XXXX	Female	20	yes	3	3	yes	no	yes	4-6 hours	no	yes	yes	yes	yes	no	yes	4	3	5	5	80.00	4	4	5	5	3	1	3	5	3	4	4	3	4	1	4
2016	md16XXXX	Female	19	no	3	4	yes	yes	yes	>6 hours	no	yes	yes	no	yes	yes	yes	4	4	5	5	85.00	3	3	5	5	3	3	3	3	3	3	3	3	3	3	3
2016	md16XXXX	Female	19	no	5	5	yes	yes	yes	2-4 hours	no	yes	yes	no	yes	no	yes	5	5	5	5	80.00	5	5	5	5	5	1	3	5	5	5	5	5	5	1	5
2016	md16XXXX	Female	19	no	3	3	yes	yes	yes	<2 hours	no	yes	yes	no	yes	yes	yes	4	4	2	4	100.00	4	4	4	4	4	1	4	4	4	4	4	4	3	1	4
2016	md16XXXX	Female	19	no	4	5	yes	yes	yes	2-4 hours	no	yes	yes	no	yes	no	yes	5	4	5	5	80.00	5	4	5	5	4	4	4	3	4	4	4	4	4	3	4
2016	md16XXXX	Female	20	no	4	5	yes	yes	yes	2-4 hours	yes	yes	yes	yes	yes	yes	no	5	5	5	5	100.00	5	5	5	5	5	2	5	5	5	5	5	5	5	3	3
2016	md16XXXX	Male	20	no	4	5	yes	yes	yes	2-4 hours	no	yes	yes	no	no	yes	yes	3	3	5	5	98.00	3	3	3	3	3	1	1	4	3	3	5	3	3	2	2
2016	md16XXXX	Male	19	no	4	4	yes	yes	yes	<2 hours	no	yes	no	no	yes	no	no	4	4	4	4	100.00	4	4	4	3	4	2	4	4	4	5	4	4	2	2	4
2016	md16XXXX	Female	18	yes	5	5	yes	yes	yes	2-4 hours	no	yes	yes	no	yes	no	yes	5	5	5	5	100.00	5	5	4	4	5	3	3	4	4	5	5	5	4	3	4
2016	md16XXXX	Female	18	no	3	4	yes	yes	yes	<2 hours	no	yes	yes	no	yes	yes	yes	4	3	5	5	80.00	4	4	5	3	3	1	2	5	2	3	4	3	5	1	3
2016	md16XXXX	Female	18	no	1	2	no	yes	yes	2-4 hours	no	yes	yes	no	yes	no	no	4	4	5	4	100.00	3	3	4	4	4	2	3	4	3	3	4	3	3	4	3
2016	md16XXXX	Female	24	yes	4	5	yes	yes	yes	2-4 hours	yes	yes	yes	no	yes	no	yes	5	5	5	5	95.00	5	5	5	5	3	2	2	5	5	5	5	5	5	1	4
2016	md16XXXX	Female																				85.00	4	5	5	5	5	3	4	2	2	5	5	5	5	4	3
2016	md16XXXX	Female	19	no	4	4	yes	yes	yes	2-4 hours	no	yes	yes	no	yes	no	no	4	4	5	4	100.00	4	4	5	5	4	1	3	5	5	4	5	4	4	1	5
2016	md16XXXX	Female	19	no	3	3	yes	no	yes	2-4 hours	no	yes	yes	no	yes	no	yes	4	4	4	3	100.00	4	4	4	5	4	1	3	4	4	5	4	4	5	1	5
2016	md16XXXX	Female	19	no	4	4	yes	yes	yes	2-4 hours	no	yes	yes	no	yes	no	yes	5	5	5	4	80.00	5	5	4	5	5	3	4	5	4	5	5	5	5	2	4
2016	md16XXXX	Female																				80.00	5	5	5	5	4	1	3	4	3	3	3	2	3	4	3
2016	md16XXXX	Female	19	yes	4	4	yes	yes	yes	4-6 hours	yes	yes	yes	no	yes	yes	yes	5	5	5	5	85.00	4	4	5	5	5	3	3	5	4	5	5	4	5	1	5
2016	md16XXXX	Male	19	no	3	3	yes	no	yes	<2 hours	no	yes	yes	no	yes	no	no	3	4	5	2	100.00	3	4	4	3	5	1	3	5	5	4	4	5	5	3	3
2016	md16XXXX	Male																				80.00	4	4	4	4	2	4	3	2	3	3	4	3	3	3	3
2016	md16XXXX	Female	20	no	5	5	yes	yes	yes	<2 hours	no	yes	yes	no	yes	yes	yes	5	5	5	5	95.00	5	5	5	5	5	5	4	5	5	5	5	5	5	1	5
2016	md16XXXX	Female	19	no	3	4	yes	yes	yes	2-4 hours	yes	yes	yes	no	yes	yes	yes	3	4	5	5	85.00	3	3	4	4	1	4	1	1	1	4	2	2	1	1	1
2016	md16XXXX	Female	19	no	2	4	yes	yes	yes	>6 hours	yes	yes	yes	yes	yes	yes	yes	4	4	5	4	100.00	4	4	4	5	4	1	4	5	3	5	5	4	4	1	4
2016	md16XXXX	Male	20	no	3	3	yes	no	yes	<2 hours	no	no	no	no	no	no	no	4	4	5	5	91.75	5	5	5	5	4	3	5	4	3	5	5	5	5	4	5
2016	md16XXXX	Male																				85.00	4	4	5	3	3	1	4	1	4	4	5	5	4	1	4
